# Supplementary material for: Comprehensive pharmacokinetic/pharmacodynamic analysis of commercially available premixed daptomycin preparations against Staphylococcus aureus and Enterococcus spp. bloodstream infections using Monte Carlo simulation in adult patients
Source: JAC Antimicrob Resist. 2026 Jan 9;8(1):dlaf253. doi: 10.1093/jacamr/dlaf253 (PMC12784194; doi:10.1093/jacamr/dlaf253)
Supplement: dlaf253_Supplementary_Data [file dlaf253_supplementary_data.zip › Table_S1.xlsx]

## Sheet: Sheet1
Table S1. Probability of target attainment (PTA) for safety and efficacy indices for weight- based and commercially available premixed daptomycin regimens against S. aureus
Adjusted Body Weight (kg)	Renal function (in mL/min)	Dose and interval	PTA (AUC24h/MIC ≥ 666) at the following MICs (mg/L)													PTA of Trough > 24.3
			0.0625	0.125	0.25	0.5	1	2	4	8	16	32	64	128	256
40	10	500mg q48h	1	1	1	1	0.115	0	0	0	0	0	0	0	0	0.001
40	20	500mg q48h	1	1	1	0.771	0.001	0	0	0	0	0	0	0	0	0
40	30	500mg q48h	1	1	1	0.309	0.001	0	0	0	0	0	0	0	0	0
40	40	500mg q24h	1	1	1	1	0.097	0	0	0	0	0	0	0	0	0
40	50	500mg q24h	1	1	1	0.987	0.027	0	0	0	0	0	0	0	0	0.001
40	60	500mg q24h	1	1	1	0.951	0.007	0	0	0	0	0	0	0	0	0
40	70	500mg q24h	1	1	1	0.848	0.001	0	0	0	0	0	0	0	0	0
40	80	500mg q24h	1	1	1	0.742	0.001	0	0	0	0	0	0	0	0	0
40	90	500mg q24h	1	1	1	0.62	0.001	0	0	0	0	0	0	0	0	0
40	100	500mg q24h	1	1	1	0.511	0.001	0	0	0	0	0	0	0	0	0
40	110	500mg q24h	1	1	1	0.512	0.001	0	0	0	0	0	0	0	0	0
40	120	500mg q24h	1	1	1	0.511	0.001	0	0	0	0	0	0	0	0	0
40	CVVHD	500mg q24h	1	1	1	0.16	0	0	0	0	0	0	0	0	0	0
40	CVVHDF	500mg q24h	1	1	1	0.993	0.048	0	0	0	0	0	0	0	0	0.001
40	10	400mg q48h	1	1	1	0.954	0.007	0	0	0	0	0	0	0	0	0
40	20	400mg q48h	1	1	1	0.285	0.001	0	0	0	0	0	0	0	0	0
40	30	400mg q48h	1	1	0.99	0.039	0	0	0	0	0	0	0	0	0	0
40	40	400mg q24h	1	1	1	0.942	0.006	0	0	0	0	0	0	0	0	0
40	50	400mg q24h	1	1	1	0.798	0.001	0	0	0	0	0	0	0	0	0
40	60	400mg q24h	1	1	1	0.615	0.001	0	0	0	0	0	0	0	0	0
40	70	400mg q24h	1	1	1	0.411	0.001	0	0	0	0	0	0	0	0	0
40	80	400mg q24h	1	1	1	0.257	0.001	0	0	0	0	0	0	0	0	0
40	90	400mg q24h	1	1	1	0.146	0	0	0	0	0	0	0	0	0	0
40	100	400mg q24h	1	1	0.998	0.092	0	0	0	0	0	0	0	0	0	0
40	110	400mg q24h	1	1	0.998	0.092	0	0	0	0	0	0	0	0	0	0
40	120	400mg q24h	1	1	0.998	0.091	0	0	0	0	0	0	0	0	0	0
40	CVVHD	400mg q24h	1	1	0.956	0.008	0	0	0	0	0	0	0	0	0	0
40	CVVHDF	400mg q24h	1	1	1	0.856	0.002	0	0	0	0	0	0	0	0	0
40	10	350mg q48h	1	1	1	0.788	0.001	0	0	0	0	0	0	0	0	0
40	20	350mg q48h	1	1	0.998	0.087	0	0	0	0	0	0	0	0	0	0
40	30	350mg q48h	1	1	0.935	0.007	0	0	0	0	0	0	0	0	0	0
40	40	350mg q24h	1	1	1	0.761	0.001	0	0	0	0	0	0	0	0	0
40	50	350mg q24h	1	1	1	0.538	0.001	0	0	0	0	0	0	0	0	0
40	60	350mg q24h	1	1	1	0.298	0.001	0	0	0	0	0	0	0	0	0
40	70	350mg q24h	1	1	1	0.146	0	0	0	0	0	0	0	0	0	0
40	80	350mg q24h	1	1	0.997	0.074	0	0	0	0	0	0	0	0	0	0
40	90	350mg q24h	1	1	0.991	0.035	0	0	0	0	0	0	0	0	0	0
40	100	350mg q24h	1	1	0.979	0.019	0	0	0	0	0	0	0	0	0	0
40	110	350mg q24h	1	1	0.978	0.019	0	0	0	0	0	0	0	0	0	0
40	120	350mg q24h	1	1	0.979	0.019	0	0	0	0	0	0	0	0	0	0
40	CVVHD	350mg q24h	1	1	0.83	0	0	0	0	0	0	0	0	0	0	0
40	CVVHDF	350mg q24h	1	1	1	0.642	0.001	0	0	0	0	0	0	0	0	0
40	IHD 0-24H	350mg q24h	N/A	N/A	N/A	0.973	N/A	N/A	N/A	N/A	N/A	N/A	N/A	N/A	N/A	N/A
40	IHD 24-48H	350mg q24h	N/A	N/A	N/A	0.734	N/A	N/A	N/A	N/A	N/A	N/A	N/A	N/A	N/A	0.001
40	10	320mg q48h	1	1	1	0.628	0.001	0	0	0	0	0	0	0	0	0
40	20	320mg q48h	1	1	0.988	0.031	0	0	0	0	0	0	0	0	0	0
40	30	320mg q48h	1	1	0.825	0.001	0	0	0	0	0	0	0	0	0	0
40	40	320mg q24h	1	1	1	0.589	0.001	0	0	0	0	0	0	0	0	0
40	50	320mg q24h	1	1	1	0.318	0.001	0	0	0	0	0	0	0	0	0
40	60	320mg q24h	1	1	1	0.138	0	0	0	0	0	0	0	0	0	0
40	70	320mg q24h	1	1	0.994	0.059	0	0	0	0	0	0	0	0	0	0
40	80	320mg q24h	1	1	0.985	0.024	0	0	0	0	0	0	0	0	0	0
40	90	320mg q24h	1	1	0.96	0.008	0	0	0	0	0	0	0	0	0	0
40	100	320mg q24h	1	1	0.934	0.006	0	0	0	0	0	0	0	0	0	0
40	110	320mg q24h	1	1	0.933	0.006	0	0	0	0	0	0	0	0	0	0
40	120	320mg q24h	1	1	0.933	0.006	0	0	0	0	0	0	0	0	0	0
40	CVVHD	320mg q24h	1	1	0.68	0	0	0	0	0	0	0	0	0	0	0
40	CVVHDF	320mg q24h	1	1	1	0.435	0.001	0	0	0	0	0	0	0	0	0
40	10	240mg q48h	1	1	0.997	0.079	0	0	0	0	0	0	0	0	0	0
40	20	240mg q48h	1	1	0.698	0.001	0	0	0	0	0	0	0	0	0	0
40	30	240mg q48h	1	1	0.23	0.001	0	0	0	0	0	0	0	0	0	0
40	40	240mg q24h	1	1	0.996	0.064	0	0	0	0	0	0	0	0	0	0
40	50	240mg q24h	1	1	0.972	0.016	0	0	0	0	0	0	0	0	0	0
40	60	240mg q24h	1	1	0.915	0.002	0	0	0	0	0	0	0	0	0	0
40	70	240mg q24h	1	1	0.793	0.001	0	0	0	0	0	0	0	0	0	0
40	80	240mg q24h	1	1	0.679	0.001	0	0	0	0	0	0	0	0	0	0
40	90	240mg q24h	1	1	0.523	0.001	0	0	0	0	0	0	0	0	0	0
40	100	240mg q24h	1	1	0.416	0.001	0	0	0	0	0	0	0	0	0	0
40	110	240mg q24h	1	1	0.415	0.001	0	0	0	0	0	0	0	0	0	0
40	120	240mg q24h	1	1	0.416	0.001	0	0	0	0	0	0	0	0	0	0
40	CVVHD	240mg q24h	1	1	0.114	0	0	0	0	0	0	0	0	0	0	0
40	CVVHDF	240mg q24h	1	1	0.989	0.031	0	0	0	0	0	0	0	0	0	0
40	IHD 0-24H	240mg q24h	N/A	N/A	N/A	0.904	N/A	N/A	N/A	N/A	N/A	N/A	N/A	N/A	N/A	N/A
40	IHD 24-48H	240mg q24h	N/A	N/A	N/A	0.231	N/A	N/A	N/A	N/A	N/A	N/A	N/A	N/A	N/A	0.001
50	10	500mg q48h	1	1	1	1	0.253	0.001	0	0	0	0	0	0	0	0.001
50	20	500mg q48h	1	1	1	0.922	0.004	0	0	0	0	0	0	0	0	0
50	30	500mg q48h	1	1	1	0.515	0.001	0	0	0	0	0	0	0	0	0
50	40	500mg q24h	1	1	1	1	0.238	0.001	0	0	0	0	0	0	0	0.001
50	50	500mg q24h	1	1	1	0.998	0.075	0	0	0	0	0	0	0	0	0
50	60	500mg q24h	1	1	1	0.984	0.023	0	0	0	0	0	0	0	0	0
50	70	500mg q24h	1	1	1	0.954	0.007	0	0	0	0	0	0	0	0	0
50	80	500mg q24h	1	1	1	0.87	0.002	0	0	0	0	0	0	0	0	0
50	90	500mg q24h	1	1	1	0.784	0.001	0	0	0	0	0	0	0	0	0
50	100	500mg q24h	1	1	1	0.688	0.001	0	0	0	0	0	0	0	0	0
50	110	500mg q24h	1	1	1	0.567	0.001	0	0	0	0	0	0	0	0	0
50	120	500mg q24h	1	1	1	0.511	0.001	0	0	0	0	0	0	0	0	0
50	CVVHD	500mg q24h	1	1	1	0.159	0	0	0	0	0	0	0	0	0	0
50	CVVHDF	500mg q24h	1	1	1	0.993	0.047	0	0	0	0	0	0	0	0	0.001
50	10	400mg q48h	1	1	1	0.984	0.024	0	0	0	0	0	0	0	0	0.001
50	20	400mg q48h	1	1	1	0.547	0.001	0	0	0	0	0	0	0	0	0
50	30	400mg q48h	1	1	0.998	0.093	0	0	0	0	0	0	0	0	0	0
50	40	400mg q24h	1	1	1	0.984	0.021	0	0	0	0	0	0	0	0	0.001
50	50	400mg q24h	1	1	1	0.921	0.002	0	0	0	0	0	0	0	0	0
50	60	400mg q24h	1	1	1	0.784	0.001	0	0	0	0	0	0	0	0	0
50	70	400mg q24h	1	1	1	0.622	0.001	0	0	0	0	0	0	0	0	0
50	80	400mg q24h	1	1	1	0.457	0.001	0	0	0	0	0	0	0	0	0
50	90	400mg q24h	1	1	1	0.297	0.001	0	0	0	0	0	0	0	0	0
50	100	400mg q24h	1	1	1	0.181	0.001	0	0	0	0	0	0	0	0	0
50	110	400mg q24h	1	1	1	0.111	0	0	0	0	0	0	0	0	0	0
50	120	400mg q24h	1	1	0.998	0.092	0	0	0	0	0	0	0	0	0	0
50	CVVHD	400mg q24h	1	1	0.964	0.011	0	0	0	0	0	0	0	0	0	0
50	CVVHDF	400mg q24h	1	1	1	0.855	0.002	0	0	0	0	0	0	0	0	0.001
50	10	350mg q48h	1	1	1	0.907	0.002	0	0	0	0	0	0	0	0	0.001
50	20	350mg q48h	1	1	1	0.239	0.001	0	0	0	0	0	0	0	0	0
50	30	350mg q48h	1	1	0.977	0.021	0	0	0	0	0	0	0	0	0	0
50	40	350mg q24h	1	1	1	0.903	0.002	0	0	0	0	0	0	0	0	0.001
50	50	350mg q24h	1	1	1	0.721	0.001	0	0	0	0	0	0	0	0	0
50	60	350mg q24h	1	1	1	0.506	0.001	0	0	0	0	0	0	0	0	0
50	70	350mg q24h	1	1	1	0.301	0.001	0	0	0	0	0	0	0	0	0
50	80	350mg q24h	1	1	1	0.166	0	0	0	0	0	0	0	0	0	0
50	90	350mg q24h	1	1	0.998	0.087	0	0	0	0	0	0	0	0	0	0
50	100	350mg q24h	1	1	0.993	0.049	0	0	0	0	0	0	0	0	0	0
50	110	350mg q24h	1	1	0.985	0.026	0	0	0	0	0	0	0	0	0	0
50	120	350mg q24h	1	1	0.978	0.019	0	0	0	0	0	0	0	0	0	0
50	CVVHD	350mg q24h	1	1	0.837	0.001	0	0	0	0	0	0	0	0	0	0
50	CVVHDF	350mg q24h	1	1	1	0.642	0.001	0	0	0	0	0	0	0	0	0
50	IHD 0-24H	350mg q24h	N/A	N/A	N/A	0.973	N/A	N/A	N/A	N/A	N/A	N/A	N/A	N/A	N/A	N/A
50	IHD 24-48H	350mg q24h	N/A	N/A	N/A	0.734	N/A	N/A	N/A	N/A	N/A	N/A	N/A	N/A	N/A	0.001
50	10	300mg q48h	1	1	1	0.67	0.001	0	0	0	0	0	0	0	0	0
50	20	300mg q48h	1	1	0.993	0.056	0	0	0	0	0	0	0	0	0	0
50	30	300mg q48h	1	1	0.848	0.002	0	0	0	0	0	0	0	0	0	0
50	40	300mg q24h	1	1	1	0.662	0.001	0	0	0	0	0	0	0	0	0
50	50	300mg q24h	1	1	1	0.374	0.001	0	0	0	0	0	0	0	0	0
50	60	300mg q24h	1	1	1	0.167	0	0	0	0	0	0	0	0	0	0
50	70	300mg q24h	1	1	0.997	0.075	0	0	0	0	0	0	0	0	0	0
50	80	300mg q24h	1	1	0.991	0.033	0	0	0	0	0	0	0	0	0	0
50	90	300mg q24h	1	1	0.968	0.013	0	0	0	0	0	0	0	0	0	0
50	100	300mg q24h	1	1	0.947	0.007	0	0	0	0	0	0	0	0	0	0
50	110	300mg q24h	1	1	0.88	0.002	0	0	0	0	0	0	0	0	0	0
50	120	300mg q24h	1	1	0.85	0.001	0	0	0	0	0	0	0	0	0	0
50	CVVHD	300mg q24h	1	1	0.552	0.001	0	0	0	0	0	0	0	0	0	0
50	CVVHDF	300mg q24h	1	1	1	0.281	0.001	0	0	0	0	0	0	0	0	0
50	IHD 0-24H	300mg q24h	N/A	N/A	N/A	0.958	N/A	N/A	N/A	N/A	N/A	N/A	N/A	N/A	N/A	N/A
50	IHD 24-48H	300mg q24h	N/A	N/A	N/A	0.567	N/A	N/A	N/A	N/A	N/A	N/A	N/A	N/A	N/A	0.001
60	10	700mg q48h	1	1	1	1	0.967	0.011	0	0	0	0	0	0	0	0.052
60	20	700mg q48h	1	1	1	1	0.339	0.001	0	0	0	0	0	0	0	0.001
60	30	700mg q48h	1	1	1	0.993	0.047	0	0	0	0	0	0	0	0	0.001
60	40	700mg q24h	1	1	1	1	0.957	0.007	0	0	0	0	0	0	0	0.029
60	50	700mg q24h	1	1	1	1	0.81	0.001	0	0	0	0	0	0	0	0.006
60	60	700mg q24h	1	1	1	1	0.648	0.001	0	0	0	0	0	0	0	0.001
60	70	700mg q24h	1	1	1	1	0.445	0.001	0	0	0	0	0	0	0	0.001
60	80	700mg q24h	1	1	1	1	0.288	0.001	0	0	0	0	0	0	0	0
60	90	700mg q24h	1	1	1	1	0.159	0	0	0	0	0	0	0	0	0
60	100	700mg q24h	1	1	1	0.998	0.091	0	0	0	0	0	0	0	0	0
60	110	700mg q24h	1	1	1	0.994	0.056	0	0	0	0	0	0	0	0	0
60	120	700mg q24h	1	1	1	0.988	0.031	0	0	0	0	0	0	0	0	0
60	CVVHD	700mg q24h	1	1	1	0.838	0.001	0	0	0	0	0	0	0	0	0
60	CVVHDF	700mg q24h	1	1	1	1	0.642	0.001	0	0	0	0	0	0	0	0.005
60	10	600mg q48h	1	1	1	1	0.812	0.001	0	0	0	0	0	0	0	0.017
60	20	600mg q48h	1	1	1	0.998	0.087	0	0	0	0	0	0	0	0	0.001
60	30	600mg q48h	1	1	1	0.938	0.007	0	0	0	0	0	0	0	0	0
60	40	600mg q24h	1	1	1	1	0.761	0.001	0	0	0	0	0	0	0	0.009
60	50	600mg q24h	1	1	1	1	0.5	0.001	0	0	0	0	0	0	0	0.003
60	60	600mg q24h	1	1	1	1	0.288	0.001	0	0	0	0	0	0	0	0.001
60	70	600mg q24h	1	1	1	1	0.134	0	0	0	0	0	0	0	0	0.001
60	80	600mg q24h	1	1	1	0.996	0.071	0	0	0	0	0	0	0	0	0
60	90	600mg q24h	1	1	1	0.989	0.031	0	0	0	0	0	0	0	0	0
60	100	600mg q24h	1	1	1	0.968	0.013	0	0	0	0	0	0	0	0	0
60	110	600mg q24h	1	1	1	0.949	0.007	0	0	0	0	0	0	0	0	0
60	120	600mg q24h	1	1	1	0.905	0.002	0	0	0	0	0	0	0	0	0
60	CVVHD	600mg q24h	1	1	1	0.555	0.001	0	0	0	0	0	0	0	0	0
60	CVVHDF	600mg q24h	1	1	1	1	0.279	0.001	0	0	0	0	0	0	0	0.001
60	10	500mg q48h	1	1	1	1	0.442	0.001	0	0	0	0	0	0	0	0.003
60	20	500mg q48h	1	1	1	0.957	0.008	0	0	0	0	0	0	0	0	0
60	30	500mg q48h	1	1	1	0.681	0.001	0	0	0	0	0	0	0	0	0
60	40	500mg q24h	1	1	1	1	0.368	0.001	0	0	0	0	0	0	0	0.001
60	50	500mg q24h	1	1	1	1	0.128	0	0	0	0	0	0	0	0	0.002
60	60	500mg q24h	1	1	1	0.993	0.05	0	0	0	0	0	0	0	0	0
60	70	500mg q24h	1	1	1	0.974	0.016	0	0	0	0	0	0	0	0	0
60	80	500mg q24h	1	1	1	0.947	0.007	0	0	0	0	0	0	0	0	0
60	90	500mg q24h	1	1	1	0.859	0.002	0	0	0	0	0	0	0	0	0
60	100	500mg q24h	1	1	1	0.785	0.001	0	0	0	0	0	0	0	0	0
60	110	500mg q24h	1	1	1	0.696	0.001	0	0	0	0	0	0	0	0	0
60	120	500mg q24h	1	1	1	0.596	0.001	0	0	0	0	0	0	0	0	0
60	CVVHD	500mg q24h	1	1	1	0.159	0	0	0	0	0	0	0	0	0	0
60	CVVHDF	500mg q24h	1	1	1	0.993	0.048	0	0	0	0	0	0	0	0	0.001
60	IHD 0-24H	500mg q24h	N/A	N/A	N/A	0.994	N/A	N/A	N/A	N/A	N/A	N/A	N/A	N/A	N/A	N/A
60	IHD 24-48H	500mg q24h	N/A	N/A	N/A	0.932	N/A	N/A	N/A	N/A	N/A	N/A	N/A	N/A	N/A	0.049
60	10	480mg q48h	1	1	1	1	0.346	0.001	0	0	0	0	0	0	0	0.001
60	20	480mg q48h	1	1	1	0.926	0.006	0	0	0	0	0	0	0	0	0
60	30	480mg q48h	1	1	1	0.587	0.001	0	0	0	0	0	0	0	0	0
60	40	480mg q24h	1	1	1	1	0.276	0.001	0	0	0	0	0	0	0	0.001
60	50	480mg q24h	1	1	1	0.998	0.086	0	0	0	0	0	0	0	0	0.001
60	60	480mg q24h	1	1	1	0.989	0.031	0	0	0	0	0	0	0	0	0
60	70	480mg q24h	1	1	1	0.958	0.008	0	0	0	0	0	0	0	0	0
60	80	480mg q24h	1	1	1	0.906	0.002	0	0	0	0	0	0	0	0	0
60	90	480mg q24h	1	1	1	0.81	0.001	0	0	0	0	0	0	0	0	0
60	100	480mg q24h	1	1	1	0.713	0.001	0	0	0	0	0	0	0	0	0
60	110	480mg q24h	1	1	1	0.614	0.001	0	0	0	0	0	0	0	0	0
60	120	480mg q24h	1	1	1	0.503	0.001	0	0	0	0	0	0	0	0	0
60	CVVHD	480mg q24h	1	1	1	0.106	0	0	0	0	0	0	0	0	0	0
60	CVVHDF	480mg q24h	1	1	1	0.989	0.031	0	0	0	0	0	0	0	0	0.001
60	10	360mg q48h	1	1	1	0.977	0.019	0	0	0	0	0	0	0	0	0
60	20	360mg q48h	1	1	1	0.403	0.001	0	0	0	0	0	0	0	0	0
60	30	360mg q48h	1	1	0.996	0.069	0	0	0	0	0	0	0	0	0	0
60	40	360mg q24h	1	1	1	0.967	0.01	0	0	0	0	0	0	0	0	0.001
60	50	360mg q24h	1	1	1	0.844	0.001	0	0	0	0	0	0	0	0	0
60	60	360mg q24h	1	1	1	0.702	0.001	0	0	0	0	0	0	0	0	0
60	70	360mg q24h	1	1	1	0.509	0.001	0	0	0	0	0	0	0	0	0
60	80	360mg q24h	1	1	1	0.354	0.001	0	0	0	0	0	0	0	0	0
60	90	360mg q24h	1	1	1	0.204	0.001	0	0	0	0	0	0	0	0	0
60	100	360mg q24h	1	1	1	0.12	0	0	0	0	0	0	0	0	0	0
60	110	360mg q24h	1	1	0.996	0.073	0	0	0	0	0	0	0	0	0	0
60	120	360mg q24h	1	1	0.993	0.041	0	0	0	0	0	0	0	0	0	0
60	CVVHD	360mg q24h	1	1	0.871	0.002	0	0	0	0	0	0	0	0	0	0
60	CVVHDF	360mg q24h	1	1	1	0.699	0.001	0	0	0	0	0	0	0	0	0
60	IHD 0-24H	360mg q24h	N/A	N/A	N/A	0.975	N/A	N/A	N/A	N/A	N/A	N/A	N/A	N/A	N/A	N/A
60	IHD 24-48H	360mg q24h	N/A	N/A	N/A	0.758	N/A	N/A	N/A	N/A	N/A	N/A	N/A	N/A	N/A	0.001
70	10	700mg q48h	1	1	1	1	0.977	0.019	0	0	0	0	0	0	0	0.083
70	20	700mg q48h	1	1	1	1	0.501	0.001	0	0	0	0	0	0	0	0.001
70	30	700mg q48h	1	1	1	0.998	0.089	0	0	0	0	0	0	0	0	0
70	40	700mg q24h	1	1	1	1	0.974	0.016	0	0	0	0	0	0	0	0.068
70	50	700mg q24h	1	1	1	1	0.885	0.002	0	0	0	0	0	0	0	0.015
70	60	700mg q24h	1	1	1	1	0.728	0.001	0	0	0	0	0	0	0	0.005
70	70	700mg q24h	1	1	1	1	0.582	0.001	0	0	0	0	0	0	0	0.002
70	80	700mg q24h	1	1	1	1	0.405	0.001	0	0	0	0	0	0	0	0.001
70	90	700mg q24h	1	1	1	1	0.258	0.001	0	0	0	0	0	0	0	0.001
70	100	700mg q24h	1	1	1	1	0.152	0	0	0	0	0	0	0	0	0
70	110	700mg q24h	1	1	1	0.998	0.096	0	0	0	0	0	0	0	0	0
70	120	700mg q24h	1	1	1	0.994	0.059	0	0	0	0	0	0	0	0	0
70	CVVHD	700mg q24h	1	1	1	0.837	0.001	0	0	0	0	0	0	0	0	0
70	CVVHDF	700mg q24h	1	1	1	1	0.642	0.001	0	0	0	0	0	0	0	0.007
70	10	560mg q48h	1	1	1	1	0.741	0.001	0	0	0	0	0	0	0	0.016
70	20	560mg q48h	1	1	1	0.998	0.087	0	0	0	0	0	0	0	0	0.001
70	30	560mg q48h	1	1	1	0.926	0.006	0	0	0	0	0	0	0	0	0
70	40	560mg q24h	1	1	1	1	0.724	0.001	0	0	0	0	0	0	0	0.008
70	50	560mg q24h	1	1	1	1	0.478	0.001	0	0	0	0	0	0	0	0.004
70	60	560mg q24h	1	1	1	1	0.244	0.001	0	0	0	0	0	0	0	0.001
70	70	560mg q24h	1	1	1	1	0.119	0	0	0	0	0	0	0	0	0.001
70	80	560mg q24h	1	1	1	0.994	0.057	0	0	0	0	0	0	0	0	0
70	90	560mg q24h	1	1	1	0.985	0.024	0	0	0	0	0	0	0	0	0
70	100	560mg q24h	1	1	1	0.964	0.01	0	0	0	0	0	0	0	0	0
70	110	560mg q24h	1	1	1	0.934	0.006	0	0	0	0	0	0	0	0	0
70	120	560mg q24h	1	1	1	0.877	0.002	0	0	0	0	0	0	0	0	0
70	CVVHD	560mg q24h	1	1	1	0.389	0.001	0	0	0	0	0	0	0	0	0
70	CVVHDF	560mg q24h	1	1	1	1	0.156	0	0	0	0	0	0	0	0	0.001
70	10	500mg q48h	1	1	1	1	0.509	0.001	0	0	0	0	0	0	0	0.005
70	20	500mg q48h	1	1	1	0.982	0.023	0	0	0	0	0	0	0	0	0.001
70	30	500mg q48h	1	1	1	0.778	0.001	0	0	0	0	0	0	0	0	0
70	40	500mg q24h	1	1	1	1	0.489	0.001	0	0	0	0	0	0	0	0.003
70	50	500mg q24h	1	1	1	1	0.222	0.001	0	0	0	0	0	0	0	0.002
70	60	500mg q24h	1	1	1	0.998	0.085	0	0	0	0	0	0	0	0	0.001
70	70	500mg q24h	1	1	1	0.992	0.035	0	0	0	0	0	0	0	0	0.001
70	80	500mg q24h	1	1	1	0.968	0.013	0	0	0	0	0	0	0	0	0
70	90	500mg q24h	1	1	1	0.931	0.006	0	0	0	0	0	0	0	0	0
70	100	500mg q24h	1	1	1	0.854	0.002	0	0	0	0	0	0	0	0	0
70	110	500mg q24h	1	1	1	0.788	0.001	0	0	0	0	0	0	0	0	0
70	120	500mg q24h	1	1	1	0.705	0.001	0	0	0	0	0	0	0	0	0
70	CVVHD	500mg q24h	1	1	1	0.159	0	0	0	0	0	0	0	0	0	0
70	CVVHDF	500mg q24h	1	1	1	0.993	0.048	0	0	0	0	0	0	0	0	0
70	IHD 0-24H	500mg q24h	N/A	N/A	N/A	0.994	N/A	N/A	N/A	N/A	N/A	N/A	N/A	N/A	N/A	N/A
70	IHD 24-48H	500mg q24h	N/A	N/A	N/A	0.932	N/A	N/A	N/A	N/A	N/A	N/A	N/A	N/A	N/A	0.049
70	10	420mg q48h	1	1	1	1	0.148	0	0	0	0	0	0	0	0	0.001
70	20	420mg q48h	1	1	1	0.843	0.001	0	0	0	0	0	0	0	0	0
70	30	420mg q48h	1	1	1	0.403	0.001	0	0	0	0	0	0	0	0	0
70	40	420mg q24h	1	1	1	1	0.13	0	0	0	0	0	0	0	0	0.001
70	50	420mg q24h	1	1	1	0.992	0.039	0	0	0	0	0	0	0	0	0
70	60	420mg q24h	1	1	1	0.958	0.008	0	0	0	0	0	0	0	0	0.001
70	70	420mg q24h	1	1	1	0.888	0.002	0	0	0	0	0	0	0	0	0
70	80	420mg q24h	1	1	1	0.788	0.001	0	0	0	0	0	0	0	0	0
70	90	420mg q24h	1	1	1	0.676	0.001	0	0	0	0	0	0	0	0	0
70	100	420mg q24h	1	1	1	0.548	0.001	0	0	0	0	0	0	0	0	0
70	110	420mg q24h	1	1	1	0.42	0.001	0	0	0	0	0	0	0	0	0
70	120	420mg q24h	1	1	1	0.308	0.001	0	0	0	0	0	0	0	0	0
70	CVVHD	420mg q24h	1	1	0.983	0.023	0	0	0	0	0	0	0	0	0	0
70	CVVHDF	420mg q24h	1	1	1	0.924	0.004	0	0	0	0	0	0	0	0	0
70	IHD 0-24H	420mg q24h	N/A	N/A	N/A	0.988	N/A	N/A	N/A	N/A	N/A	N/A	N/A	N/A	N/A	N/A
70	IHD 24-48H	420mg q24h	N/A	N/A	N/A	0.853	N/A	N/A	N/A	N/A	N/A	N/A	N/A	N/A	N/A	0.01
80	10	800mg q48h	1	1	1	1	1	0.171	0	0	0	0	0	0	0	0.335
80	20	800mg q48h	1	1	1	1	0.843	0.001	0	0	0	0	0	0	0	0.009
80	30	800mg q48h	1	1	1	1	0.397	0.001	0	0	0	0	0	0	0	0.002
80	40	800mg q24h	1	1	1	1	1	0.121	0	0	0	0	0	0	0	0.246
80	50	800mg q24h	1	1	1	1	0.991	0.034	0	0	0	0	0	0	0	0.097
80	60	800mg q24h	1	1	1	1	0.959	0.008	0	0	0	0	0	0	0	0.04
80	70	800mg q24h	1	1	1	1	0.881	0.002	0	0	0	0	0	0	0	0.016
80	80	800mg q24h	1	1	1	1	0.782	0.001	0	0	0	0	0	0	0	0.005
80	90	800mg q24h	1	1	1	1	0.671	0.001	0	0	0	0	0	0	0	0.002
80	100	800mg q24h	1	1	1	1	0.538	0.001	0	0	0	0	0	0	0	0.001
80	110	800mg q24h	1	1	1	1	0.416	0.001	0	0	0	0	0	0	0	0.001
80	120	800mg q24h	1	1	1	1	0.278	0.001	0	0	0	0	0	0	0	0.001
80	CVVHD	800mg q24h	1	1	1	0.966	0.01	0	0	0	0	0	0	0	0	0
80	CVVHDF	800mg q24h	1	1	1	1	0.855	0.002	0	0	0	0	0	0	0	0.01
80	10	700mg q48h	1	1	1	1	0.993	0.042	0	0	0	0	0	0	0	0.199
80	20	700mg q48h	1	1	1	1	0.617	0.001	0	0	0	0	0	0	0	0.003
80	30	700mg q48h	1	1	1	1	0.137	0	0	0	0	0	0	0	0	0
80	40	700mg q24h	1	1	1	1	0.987	0.029	0	0	0	0	0	0	0	0.122
80	50	700mg q24h	1	1	1	1	0.935	0.006	0	0	0	0	0	0	0	0.047
80	60	700mg q24h	1	1	1	1	0.819	0.001	0	0	0	0	0	0	0	0.015
80	70	700mg q24h	1	1	1	1	0.68	0.001	0	0	0	0	0	0	0	0.003
80	80	700mg q24h	1	1	1	1	0.503	0.001	0	0	0	0	0	0	0	0.001
80	90	700mg q24h	1	1	1	1	0.357	0.001	0	0	0	0	0	0	0	0.001
80	100	700mg q24h	1	1	1	1	0.227	0.001	0	0	0	0	0	0	0	0.001
80	110	700mg q24h	1	1	1	1	0.149	0	0	0	0	0	0	0	0	0.001
80	120	700mg q24h	1	1	1	0.998	0.085	0	0	0	0	0	0	0	0	0.001
80	CVVHD	700mg q24h	1	1	1	0.837	0.001	0	0	0	0	0	0	0	0	0
80	CVVHDF	700mg q24h	1	1	1	1	0.641	0.001	0	0	0	0	0	0	0	0.002
80	10	640mg q48h	1	1	1	1	0.968	0.012	0	0	0	0	0	0	0	0.131
80	20	640mg q48h	1	1	1	1	0.402	0.001	0	0	0	0	0	0	0	0.002
80	30	640mg q48h	1	1	1	0.994	0.056	0	0	0	0	0	0	0	0	0
80	40	640mg q24h	1	1	1	1	0.957	0.007	0	0	0	0	0	0	0	0.076
80	50	640mg q24h	1	1	1	1	0.824	0.001	0	0	0	0	0	0	0	0.029
80	60	640mg q24h	1	1	1	1	0.669	0.001	0	0	0	0	0	0	0	0.004
80	70	640mg q24h	1	1	1	1	0.473	0.001	0	0	0	0	0	0	0	0.002
80	80	640mg q24h	1	1	1	1	0.293	0.001	0	0	0	0	0	0	0	0.001
80	90	640mg q24h	1	1	1	1	0.175	0	0	0	0	0	0	0	0	0.001
80	100	640mg q24h	1	1	1	1	0.1	0	0	0	0	0	0	0	0	0.001
80	110	640mg q24h	1	1	1	0.994	0.059	0	0	0	0	0	0	0	0	0.001
80	120	640mg q24h	1	1	1	0.988	0.031	0	0	0	0	0	0	0	0	0.001
80	CVVHD	640mg q24h	1	1	1	0.692	0.001	0	0	0	0	0	0	0	0	0
80	CVVHDF	640mg q24h	1	1	1	1	0.435	0.001	0	0	0	0	0	0	0	0.001
80	10	500mg q48h	1	1	1	1	0.668	0.001	0	0	0	0	0	0	0	0.024
80	20	500mg q48h	1	1	1	0.993	0.041	0	0	0	0	0	0	0	0	0.001
80	30	500mg q48h	1	1	1	0.839	0.001	0	0	0	0	0	0	0	0	0
80	40	500mg q24h	1	1	1	1	0.589	0.001	0	0	0	0	0	0	0	0.013
80	50	500mg q24h	1	1	1	1	0.303	0.001	0	0	0	0	0	0	0	0.001
80	60	500mg q24h	1	1	1	1	0.14	0	0	0	0	0	0	0	0	0.001
80	70	500mg q24h	1	1	1	0.994	0.059	0	0	0	0	0	0	0	0	0.001
80	80	500mg q24h	1	1	1	0.984	0.023	0	0	0	0	0	0	0	0	0.001
80	90	500mg q24h	1	1	1	0.96	0.008	0	0	0	0	0	0	0	0	0
80	100	500mg q24h	1	1	1	0.921	0.004	0	0	0	0	0	0	0	0	0
80	110	500mg q24h	1	1	1	0.85	0.001	0	0	0	0	0	0	0	0	0
80	120	500mg q24h	1	1	1	0.77	0.001	0	0	0	0	0	0	0	0	0
80	CVVHD	500mg q24h	1	1	1	0.159	0	0	0	0	0	0	0	0	0	0
80	CVVHDF	500mg q24h	1	1	1	0.993	0.048	0	0	0	0	0	0	0	0	0.001
80	IHD 0-24H	500mg q24h	N/A	N/A	N/A	0.994	N/A	N/A	N/A	N/A	N/A	N/A	N/A	N/A	N/A	N/A
80	IHD 24-48H	500mg q24h	N/A	N/A	N/A	0.936	N/A	N/A	N/A	N/A	N/A	N/A	N/A	N/A	N/A	0.083
80	10	480mg q48h	1	1	1	1	0.577	0.001	0	0	0	0	0	0	0	0.017
80	20	480mg q48h	1	1	1	0.985	0.027	0	0	0	0	0	0	0	0	0.001
80	30	480mg q48h	1	1	1	0.784	0.001	0	0	0	0	0	0	0	0	0
80	40	480mg q24h	1	1	1	1	0.491	0.001	0	0	0	0	0	0	0	0.007
80	50	480mg q24h	1	1	1	1	0.222	0.001	0	0	0	0	0	0	0	0.001
80	60	480mg q24h	1	1	1	0.998	0.094	0	0	0	0	0	0	0	0	0.001
80	70	480mg q24h	1	1	1	0.992	0.038	0	0	0	0	0	0	0	0	0.001
80	80	480mg q24h	1	1	1	0.968	0.013	0	0	0	0	0	0	0	0	0.001
80	90	480mg q24h	1	1	1	0.934	0.006	0	0	0	0	0	0	0	0	0
80	100	480mg q24h	1	1	1	0.859	0.002	0	0	0	0	0	0	0	0	0
80	110	480mg q24h	1	1	1	0.796	0.001	0	0	0	0	0	0	0	0	0
80	120	480mg q24h	1	1	1	0.697	0.001	0	0	0	0	0	0	0	0	0
80	CVVHD	480mg q24h	1	1	1	0.106	0	0	0	0	0	0	0	0	0	0
80	CVVHDF	480mg q24h	1	1	1	0.989	0.031	0	0	0	0	0	0	0	0	0.001
80	IHD 0-24H	480mg q24h	N/A	N/A	N/A	0.994	N/A	N/A	N/A	N/A	N/A	N/A	N/A	N/A	N/A	N/A
80	IHD 24-48H	480mg q24h	N/A	N/A	N/A	0.918	N/A	N/A	N/A	N/A	N/A	N/A	N/A	N/A	N/A	0.049
80	10	1000mg q48h	1	1	1	1	1	0.668	0.001	0	0	0	0	0	0	0.606
80	20	1000mg q48h	1	1	1	1	0.993	0.041	0	0	0	0	0	0	0	0.051
80	30	1000mg q48h	1	1	1	1	0.839	0.001	0	0	0	0	0	0	0	0.004
80	40	1000mg q24h	1	1	1	1	1	0.589	0.001	0	0	0	0	0	0	0.505
80	50	1000mg q24h	1	1	1	1	1	0.303	0.001	0	0	0	0	0	0	0.279
80	60	1000mg q24h	1	1	1	1	1	0.14	0	0	0	0	0	0	0	0.134
80	70	1000mg q24h	1	1	1	1	0.994	0.059	0	0	0	0	0	0	0	0.07
80	80	1000mg q24h	1	1	1	1	0.984	0.023	0	0	0	0	0	0	0	0.023
80	90	1000mg q24h	1	1	1	1	0.96	0.008	0	0	0	0	0	0	0	0.01
80	100	1000mg q24h	1	1	1	1	0.921	0.004	0	0	0	0	0	0	0	0.006
80	110	1000mg q24h	1	1	1	1	0.85	0.001	0	0	0	0	0	0	0	0.006
80	120	1000mg q24h	1	1	1	1	0.77	0.001	0	0	0	0	0	0	0	0.002
80	CVVHD	1000mg q24h	1	1	1	1	0.159	0	0	0	0	0	0	0	0	0
80	CVVHDF	1000mg q24h	1	1	1	1	0.993	0.048	0	0	0	0	0	0	0	0.053
90	10	900mg q48h	1	1	1	1	1	0.468	0.001	0	0	0	0	0	0	0.587
90	20	900mg q48h	1	1	1	1	0.975	0.018	0	0	0	0	0	0	0	0.051
90	30	900mg q48h	1	1	1	1	0.73	0.001	0	0	0	0	0	0	0	0.005
90	40	900mg q24h	1	1	1	1	1	0.413	0.001	0	0	0	0	0	0	0.516
90	50	900mg q24h	1	1	1	1	1	0.166	0	0	0	0	0	0	0	0.263
90	60	900mg q24h	1	1	1	1	0.996	0.067	0	0	0	0	0	0	0	0.123
90	70	900mg q24h	1	1	1	1	0.986	0.027	0	0	0	0	0	0	0	0.064
90	80	900mg q24h	1	1	1	1	0.957	0.007	0	0	0	0	0	0	0	0.02
90	90	900mg q24h	1	1	1	1	0.909	0.002	0	0	0	0	0	0	0	0.011
90	100	900mg q24h	1	1	1	1	0.825	0.001	0	0	0	0	0	0	0	0.005
90	110	900mg q24h	1	1	1	1	0.743	0.001	0	0	0	0	0	0	0	0.002
90	120	900mg q24h	1	1	1	1	0.664	0.001	0	0	0	0	0	0	0	0.001
90	CVVHD	900mg q24h	1	1	1	0.994	0.056	0	0	0	0	0	0	0	0	0.001
90	CVVHDF	900mg q24h	1	1	1	1	0.968	0.01	0	0	0	0	0	0	0	0.073
90	10	720mg q48h	1	1	1	1	0.997	0.073	0	0	0	0	0	0	0	0.309
90	20	720mg q48h	1	1	1	1	0.729	0.001	0	0	0	0	0	0	0	0.015
90	30	720mg q48h	1	1	1	1	0.251	0.001	0	0	0	0	0	0	0	0.001
90	40	720mg q24h	1	1	1	1	0.995	0.06	0	0	0	0	0	0	0	0.254
90	50	720mg q24h	1	1	1	1	0.968	0.013	0	0	0	0	0	0	0	0.096
90	60	720mg q24h	1	1	1	1	0.901	0.002	0	0	0	0	0	0	0	0.033
90	70	720mg q24h	1	1	1	1	0.793	0.001	0	0	0	0	0	0	0	0.017
90	80	720mg q24h	1	1	1	1	0.648	0.001	0	0	0	0	0	0	0	0.001
90	90	720mg q24h	1	1	1	1	0.509	0.001	0	0	0	0	0	0	0	0.003
90	100	720mg q24h	1	1	1	1	0.367	0.001	0	0	0	0	0	0	0	0.001
90	110	720mg q24h	1	1	1	1	0.26	0.001	0	0	0	0	0	0	0	0
90	120	720mg q24h	1	1	1	1	0.165	0	0	0	0	0	0	0	0	0
90	CVVHD	720mg q24h	1	1	1	0.87	0.002	0	0	0	0	0	0	0	0	0
90	CVVHDF	720mg q24h	1	1	1	1	0.699	0.001	0	0	0	0	0	0	0	0.018
90	10	700mg q48h	1	1	1	1	0.994	0.056	0	0	0	0	0	0	0	0.279
90	20	700mg q48h	1	1	1	1	0.69	0.001	0	0	0	0	0	0	0	0.014
90	30	700mg q48h	1	1	1	1	0.191	0.001	0	0	0	0	0	0	0	0.001
90	40	700mg q24h	1	1	1	1	0.993	0.042	0	0	0	0	0	0	0	0.226
90	50	700mg q24h	1	1	1	1	0.957	0.008	0	0	0	0	0	0	0	0.08
90	60	700mg q24h	1	1	1	1	0.853	0.001	0	0	0	0	0	0	0	0.027
90	70	700mg q24h	1	1	1	1	0.744	0.001	0	0	0	0	0	0	0	0.015
90	80	700mg q24h	1	1	1	1	0.589	0.001	0	0	0	0	0	0	0	0.001
90	90	700mg q24h	1	1	1	1	0.445	0.001	0	0	0	0	0	0	0	0.003
90	100	700mg q24h	1	1	1	1	0.299	0.001	0	0	0	0	0	0	0	0.001
90	110	700mg q24h	1	1	1	1	0.203	0.001	0	0	0	0	0	0	0	0
90	120	700mg q24h	1	1	1	1	0.13	0	0	0	0	0	0	0	0	0
90	CVVHD	700mg q24h	1	1	1	0.838	0.001	0	0	0	0	0	0	0	0	0
90	CVVHDF	700mg q24h	1	1	1	1	0.642	0.001	0	0	0	0	0	0	0	0.015
90	IHD 0-24H	700mg q24h	N/A	N/A	N/A	0.996	N/A	N/A	N/A	N/A	N/A	N/A	N/A	N/A	N/A	N/A
90	IHD 24-48H	700mg q24h	N/A	N/A	N/A	0.979	N/A	N/A	N/A	N/A	N/A	N/A	N/A	N/A	N/A	0.0295
90	10	540mg q48h	1	1	1	1	0.825	0.001	0	0	0	0	0	0	0	0.06
90	20	540mg q48h	1	1	1	1	0.141	0	0	0	0	0	0	0	0	0.001
90	30	540mg q48h	1	1	1	0.958	0.009	0	0	0	0	0	0	0	0	0
90	40	540mg q24h	1	1	1	1	0.799	0.001	0	0	0	0	0	0	0	0.04
90	50	540mg q24h	1	1	1	1	0.569	0.001	0	0	0	0	0	0	0	0.005
90	60	540mg q24h	1	1	1	1	0.341	0.001	0	0	0	0	0	0	0	0.002
90	70	540mg q24h	1	1	1	1	0.181	0	0	0	0	0	0	0	0	0.001
90	80	540mg q24h	1	1	1	0.998	0.085	0	0	0	0	0	0	0	0	0.001
90	90	540mg q24h	1	1	1	0.993	0.042	0	0	0	0	0	0	0	0	0.001
90	100	540mg q24h	1	1	1	0.981	0.021	0	0	0	0	0	0	0	0	0
90	110	540mg q24h	1	1	1	0.961	0.009	0	0	0	0	0	0	0	0	0
90	120	540mg q24h	1	1	1	0.934	0.006	0	0	0	0	0	0	0	0	0
90	CVVHD	540mg q24h	1	1	1	0.302	0.001	0	0	0	0	0	0	0	0	0
90	CVVHDF	540mg q24h	1	1	1	1	0.106	0	0	0	0	0	0	0	0	0.002
90	IHD 0-24H	540mg q24h	N/A	N/A	N/A	0.994	N/A	N/A	N/A	N/A	N/A	N/A	N/A	N/A	N/A	N/A
90	IHD 24-48H	540mg q24h	N/A	N/A	N/A	0.945	N/A	N/A	N/A	N/A	N/A	N/A	N/A	N/A	N/A	0.098
90	10	1000mg q48h	1	1	1	1	1	0.699	0.001	0	0	0	0	0	0	0.688
90	20	1000mg q48h	1	1	1	1	0.995	0.066	0	0	0	0	0	0	0	0.092
90	30	1000mg q48h	1	1	1	1	0.891	0.002	0	0	0	0	0	0	0	0.011
90	40	1000mg q24h	1	1	1	1	1	0.667	0.001	0	0	0	0	0	0	0.636
90	50	1000mg q24h	1	1	1	1	1	0.386	0.001	0	0	0	0	0	0	0.375
90	60	1000mg q24h	1	1	1	1	1	0.18	0.001	0	0	0	0	0	0	0.21
90	70	1000mg q24h	1	1	1	1	0.998	0.09	0	0	0	0	0	0	0	0.111
90	80	1000mg q24h	1	1	1	1	0.992	0.039	0	0	0	0	0	0	0	0.049
90	90	1000mg q24h	1	1	1	1	0.974	0.016	0	0	0	0	0	0	0	0.03
90	100	1000mg q24h	1	1	1	1	0.95	0.007	0	0	0	0	0	0	0	0.014
90	110	1000mg q24h	1	1	1	1	0.904	0.002	0	0	0	0	0	0	0	0.005
90	120	1000mg q24h	1	1	1	1	0.837	0.001	0	0	0	0	0	0	0	0.003
90	CVVHD	1000mg q24h	1	1	1	1	0.159	0	0	0	0	0	0	0	0	0.001
90	CVVHDF	1000mg q24h	1	1	1	1	0.993	0.048	0	0	0	0	0	0	0	0.14
100	10	800mg q48h	1	1	1	1	1	0.122	0	0	0	0	0	0	0	0.362
100	20	800mg q48h	1	1	1	1	0.815	0.001	0	0	0	0	0	0	0	0.016
100	30	800mg q48h	1	1	1	1	0.341	0.001	0	0	0	0	0	0	0	0
100	40	800mg q24h	1	1	1	1	1	0.104	0	0	0	0	0	0	0	0.308
100	50	800mg q24h	1	1	1	1	0.985	0.026	0	0	0	0	0	0	0	0.113
100	60	800mg q24h	1	1	1	1	0.95	0.007	0	0	0	0	0	0	0	0.049
100	70	800mg q24h	1	1	1	1	0.844	0.001	0	0	0	0	0	0	0	0.019
100	80	800mg q24h	1	1	1	1	0.733	0.001	0	0	0	0	0	0	0	0.011
100	90	800mg q24h	1	1	1	1	0.616	0.001	0	0	0	0	0	0	0	0.004
100	100	800mg q24h	1	1	1	1	0.486	0.001	0	0	0	0	0	0	0	0.001
100	110	800mg q24h	1	1	1	1	0.359	0.001	0	0	0	0	0	0	0	0.002
100	120	800mg q24h	1	1	1	1	0.257	0.001	0	0	0	0	0	0	0	0.001
100	CVVHD	800mg q24h	1	1	1	0.965	0.011	0	0	0	0	0	0	0	0	0
100	CVVHDF	800mg q24h	1	1	1	1	0.854	0.002	0	0	0	0	0	0	0	0.038
100	10	700mg q48h	1	1	1	1	0.988	0.031	0	0	0	0	0	0	0	0.2
100	20	700mg q48h	1	1	1	1	0.564	0.001	0	0	0	0	0	0	0	0.003
100	30	700mg q48h	1	1	1	1	0.106	0	0	0	0	0	0	0	0	0
100	40	700mg q24h	1	1	1	1	0.984	0.02	0	0	0	0	0	0	0	0.172
100	50	700mg q24h	1	1	1	1	0.919	0.002	0	0	0	0	0	0	0	0.04
100	60	700mg q24h	1	1	1	1	0.785	0.001	0	0	0	0	0	0	0	0.017
100	70	700mg q24h	1	1	1	1	0.62	0.001	0	0	0	0	0	0	0	0.006
100	80	700mg q24h	1	1	1	1	0.457	0.001	0	0	0	0	0	0	0	0.002
100	90	700mg q24h	1	1	1	1	0.297	0.001	0	0	0	0	0	0	0	0.001
100	100	700mg q24h	1	1	1	1	0.182	0.001	0	0	0	0	0	0	0	0.001
100	110	700mg q24h	1	1	1	1	0.114	0	0	0	0	0	0	0	0	0
100	120	700mg q24h	1	1	1	0.997	0.074	0	0	0	0	0	0	0	0	0.001
100	CVVHD	700mg q24h	1	1	1	0.838	0.001	0	0	0	0	0	0	0	0	0
100	CVVHDF	700mg q24h	1	1	1	1	0.642	0.001	0	0	0	0	0	0	0	0.016
100	IHD 0-24H	700mg q24h	N/A	N/A	N/A	0.996	N/A	N/A	N/A	N/A	N/A	N/A	N/A	N/A	N/A	N/A
100	IHD 24-48H	700mg q24h	N/A	N/A	N/A	0.979	N/A	N/A	N/A	N/A	N/A	N/A	N/A	N/A	N/A	0.295
100	10	600mg q48h	1	1	1	1	0.899	0.002	0	0	0	0	0	0	0	0.085
100	20	600mg q48h	1	1	1	1	0.219	0.001	0	0	0	0	0	0	0	0.001
100	30	600mg q48h	1	1	1	0.974	0.019	0	0	0	0	0	0	0	0	0
100	40	600mg q24h	1	1	1	1	0.869	0.002	0	0	0	0	0	0	0	0.07
100	50	600mg q24h	1	1	1	1	0.682	0.001	0	0	0	0	0	0	0	0.012
100	60	600mg q24h	1	1	1	1	0.467	0.001	0	0	0	0	0	0	0	0.002
100	70	600mg q24h	1	1	1	1	0.262	0.001	0	0	0	0	0	0	0	0.001
100	80	600mg q24h	1	1	1	1	0.144	0	0	0	0	0	0	0	0	0.001
100	90	600mg q24h	1	1	1	0.997	0.073	0	0	0	0	0	0	0	0	0.001
100	100	600mg q24h	1	1	1	0.992	0.039	0	0	0	0	0	0	0	0	0.001
100	110	600mg q24h	1	1	1	0.979	0.02	0	0	0	0	0	0	0	0	0
100	120	600mg q24h	1	1	1	0.961	0.009	0	0	0	0	0	0	0	0	0
100	CVVHD	600mg q24h	1	1	1	0.557	0.001	0	0	0	0	0	0	0	0	0
100	CVVHDF	600mg q24h	1	1	1	1	0.279	0.001	0	0	0	0	0	0	0	0.008
100	IHD 0-24H	600mg q24h	N/A	N/A	N/A	0.995	N/A	N/A	N/A	N/A	N/A	N/A	N/A	N/A	N/A	N/A
100	IHD 24-48H	600mg q24h	N/A	N/A	N/A	0.963	N/A	N/A	N/A	N/A	N/A	N/A	N/A	N/A	N/A	0.175
100	10	1000mg q48h	1	1	1	1	1	0.589	0.001	0	0	0	0	0	0	0.626
100	20	1000mg q48h	1	1	1	1	0.99	0.033	0	0	0	0	0	0	0	0.066
100	30	1000mg q48h	1	1	1	1	0.809	0.001	0	0	0	0	0	0	0	0.002
100	40	1000mg q24h	1	1	1	1	1	0.55	0.001	0	0	0	0	0	0	0.574
100	50	1000mg q24h	1	1	1	1	1	0.265	0.001	0	0	0	0	0	0	0.321
100	60	1000mg q24h	1	1	1	1	1	0.107	0	0	0	0	0	0	0	0.148
100	70	1000mg q24h	1	1	1	1	0.993	0.042	0	0	0	0	0	0	0	0.074
100	80	1000mg q24h	1	1	1	1	0.976	0.018	0	0	0	0	0	0	0	0.03
100	90	1000mg q24h	1	1	1	1	0.95	0.007	0	0	0	0	0	0	0	0.021
100	100	1000mg q24h	1	1	1	1	0.887	0.002	0	0	0	0	0	0	0	0.009
100	110	1000mg q24h	1	1	1	1	0.82	0.001	0	0	0	0	0	0	0	0.003
100	120	1000mg q24h	1	1	1	1	0.741	0.001	0	0	0	0	0	0	0	0.002
100	CVVHD	1000mg q24h	1	1	1	1	0.16	0	0	0	0	0	0	0	0	0.001
100	CVVHDF	1000mg q24h	1	1	1	1	0.993	0.047	0	0	0	0	0	0	0	0.167
Table S1.
PTA	Probability of Target Attainment
MIC	Minimum Inhibitory Concentration
For IHD simulations, safety endpoint was assessed after the second dose of 6 mg/kg.
N/A	Not applicable
