# Supplementary material for: Comprehensive pharmacokinetic/pharmacodynamic analysis of commercially available premixed daptomycin preparations against Staphylococcus aureus and Enterococcus spp. bloodstream infections using Monte Carlo simulation in adult patients
Source: JAC Antimicrob Resist. 2026 Jan 9;8(1):dlaf253. doi: 10.1093/jacamr/dlaf253 (PMC12784194; doi:10.1093/jacamr/dlaf253)
Supplement: dlaf253_Supplementary_Data [file dlaf253_supplementary_data.zip › Table_S2.xlsx]

## Sheet: Sheet1
Table S2. Probability of target attainment (PTA) for safety and efficacy indices for weight- based and commercially available premixed daptomycin regimens against Enterococcus spp.
Adjusted Body Weight (kg)	Renal function (in mL/min)	Dose and interval	PTA (fAUC24h/MIC > 27.43) at the following MICs (mg/L)													PTA of Trough > 24.3
			0.0625	0.125	0.25	0.5	1	2	4	8	16	32	64	128	256
40	10	500mg q48h	1	1	1	1	0.993	0.042	0	0	0	0	0	0	0	0.001
40	20	500mg q48h	1	1	1	1	0.589	0.001	0	0	0	0	0	0	0	0
40	30	500mg q48h	1	1	1	1	0.149	0	0	0	0	0	0	0	0	0
40	40	500mg q24h	1	1	1	1	0.991	0.033	0	0	0	0	0	0	0	0
40	50	500mg q24h	1	1	1	1	0.951	0.007	0	0	0	0	0	0	0	0.001
40	60	500mg q24h	1	1	1	1	0.83	0.001	0	0	0	0	0	0	0	0
40	70	500mg q24h	1	1	1	1	0.694	0.001	0	0	0	0	0	0	0	0
40	80	500mg q24h	1	1	1	1	0.545	0.001	0	0	0	0	0	0	0	0
40	90	500mg q24h	1	1	1	1	0.38	0.001	0	0	0	0	0	0	0	0
40	100	500mg q24h	1	1	1	1	0.278	0.001	0	0	0	0	0	0	0	0
40	110	500mg q24h	1	1	1	1	0.277	0.001	0	0	0	0	0	0	0	0
40	120	500mg q24h	1	1	1	1	0.277	0.001	0	0	0	0	0	0	0	0
40	CVVHD	500mg q24h	1	1	1	0.994	0.072	0	0	0	0	0	0	0	0	0
40	CVVHDF	500mg q24h	1	1	1	1	0.972	0.014	0	0	0	0	0	0	0	0.001
40	10	400mg q48h	1	1	1	1	0.844	0.001	0	0	0	0	0	0	0	0
40	20	400mg q48h	1	1	1	1	0.127	0	0	0	0	0	0	0	0	0
40	30	400mg q48h	1	1	1	0.958	0.009	0	0	0	0	0	0	0	0	0
40	40	400mg q24h	1	1	1	1	0.82	0.001	0	0	0	0	0	0	0	0
40	50	400mg q24h	1	1	1	1	0.617	0.001	0	0	0	0	0	0	0	0
40	60	400mg q24h	1	1	1	1	0.375	0.001	0	0	0	0	0	0	0	0
40	70	400mg q24h	1	1	1	1	0.195	0.001	0	0	0	0	0	0	0	0
40	80	400mg q24h	1	1	1	1	0.101	0	0	0	0	0	0	0	0	0
40	90	400mg q24h	1	1	1	0.993	0.051	0	0	0	0	0	0	0	0	0
40	100	400mg q24h	1	1	1	0.988	0.03	0	0	0	0	0	0	0	0	0
40	110	400mg q24h	1	1	1	0.988	0.031	0	0	0	0	0	0	0	0	0
40	120	400mg q24h	1	1	1	0.988	0.031	0	0	0	0	0	0	0	0	0
40	CVVHD	400mg q24h	1	1	1	0.886	0	0	0	0	0	0	0	0	0	0
40	CVVHDF	400mg q24h	1	1	1	1	0.721	0.001	0	0	0	0	0	0	0	0
40	10	350mg q48h	1	1	1	1	0.619	0.001	0	0	0	0	0	0	0	0
40	20	350mg q48h	1	1	1	0.987	0.031	0	0	0	0	0	0	0	0	0
40	30	350mg q48h	1	1	1	0.819	0.001	0	0	0	0	0	0	0	0	0
40	40	350mg q24h	1	1	1	1	0.567	0.001	0	0	0	0	0	0	0	0
40	50	350mg q24h	1	1	1	1	0.301	0.001	0	0	0	0	0	0	0	0
40	60	350mg q24h	1	1	1	1	0.124	0	0	0	0	0	0	0	0	0
40	70	350mg q24h	1	1	1	0.993	0.054	0	0	0	0	0	0	0	0	0
40	80	350mg q24h	1	1	1	0.981	0.021	0	0	0	0	0	0	0	0	0
40	90	350mg q24h	1	1	1	0.957	0.008	0	0	0	0	0	0	0	0	0
40	100	350mg q24h	1	1	1	0.922	0.004	0	0	0	0	0	0	0	0	0
40	110	350mg q24h	1	1	1	0.922	0.004	0	0	0	0	0	0	0	0	0
40	120	350mg q24h	1	1	1	0.922	0.004	0	0	0	0	0	0	0	0	0
40	CVVHD	350mg q24h	1	1	1	0.672	0	0	0	0	0	0	0	0	0	0
40	CVVHDF	350mg q24h	1	1	1	1	0.424	0.001	0	0	0	0	0	0	0	0
40	IHD 0-24H	350mg q24h	N/A	N/A	N/A	N/A	N/A	0.598	N/A	N/A	N/A	N/A	N/A	N/A	N/A	N/A
40	IHD 24-48H	350mg q24h	N/A	N/A	N/A	N/A	N/A	0.006	N/A	N/A	N/A	N/A	N/A	N/A	N/A	0.001
40	10	320mg q48h	1	1	1	1	0.405	0.001	0	0	0	0	0	0	0	0
40	20	320mg q48h	1	1	1	0.957	0.008	0	0	0	0	0	0	0	0	0
40	30	320mg q48h	1	1	1	0.678	0.001	0	0	0	0	0	0	0	0	0
40	40	320mg q24h	1	1	1	1	0.353	0.001	0	0	0	0	0	0	0	0
40	50	320mg q24h	1	1	1	1	0.144	0	0	0	0	0	0	0	0	0
40	60	320mg q24h	1	1	1	0.993	0.049	0	0	0	0	0	0	0	0	0
40	70	320mg q24h	1	1	1	0.974	0.017	0	0	0	0	0	0	0	0	0
40	80	320mg q24h	1	1	1	0.946	0.007	0	0	0	0	0	0	0	0	0
40	90	320mg q24h	1	1	1	0.858	0.002	0	0	0	0	0	0	0	0	0
40	100	320mg q24h	1	1	1	0.803	0.001	0	0	0	0	0	0	0	0	0
40	110	320mg q24h	1	1	1	0.802	0.001	0	0	0	0	0	0	0	0	0
40	120	320mg q24h	1	1	1	0.802	0.001	0	0	0	0	0	0	0	0	0
40	CVVHD	320mg q24h	1	1	1	0.474	0	0	0	0	0	0	0	0	0	0
40	CVVHDF	320mg q24h	1	1	1	1	0.226	0.001	0	0	0	0	0	0	0	0
40	10	240mg q48h	1	1	1	0.985	0.027	0	0	0	0	0	0	0	0	0
40	20	240mg q48h	1	1	1	0.496	0.001	0	0	0	0	0	0	0	0	0
40	30	240mg q48h	1	1	0.998	0.098	0	0	0	0	0	0	0	0	0	0
40	40	240mg q24h	1	1	1	0.979	0.02	0	0	0	0	0	0	0	0	0
40	50	240mg q24h	1	1	1	0.916	0.002	0	0	0	0	0	0	0	0	0
40	60	240mg q24h	1	1	1	0.776	0.001	0	0	0	0	0	0	0	0	0
40	70	240mg q24h	1	1	1	0.609	0.001	0	0	0	0	0	0	0	0	0
40	80	240mg q24h	1	1	1	0.445	0.001	0	0	0	0	0	0	0	0	0
40	90	240mg q24h	1	1	1	0.286	0.001	0	0	0	0	0	0	0	0	0
40	100	240mg q24h	1	1	1	0.195	0.001	0	0	0	0	0	0	0	0	0
40	110	240mg q24h	1	1	1	0.196	0.001	0	0	0	0	0	0	0	0	0
40	120	240mg q24h	1	1	1	0.198	0.001	0	0	0	0	0	0	0	0	0
40	CVVHD	240mg q24h	1	1	0.992	0.046	0	0	0	0	0	0	0	0	0	0
40	CVVHDF	240mg q24h	1	1	1	0.957	0.008	0	0	0	0	0	0	0	0	0
40	IHD 0-24H	240mg q24h	N/A	N/A	N/A	N/A	N/A	0.102	N/A	N/A	N/A	N/A	N/A	N/A	N/A	N/A
40	IHD 24-48H	240mg q24h	N/A	N/A	N/A	N/A	N/A	1e-06	N/A	N/A	N/A	N/A	N/A	N/A	N/A	0.001
50	10	500mg q48h	1	1	1	1	1	0.105	0	0	0	0	0	0	0	0.001
50	20	500mg q48h	1	1	1	1	0.798	0.001	0	0	0	0	0	0	0	0
50	30	500mg q48h	1	1	1	1	0.296	0.001	0	0	0	0	0	0	0	0
50	40	500mg q24h	1	1	1	1	1	0.097	0	0	0	0	0	0	0	0.001
50	50	500mg q24h	1	1	1	1	0.985	0.023	0	0	0	0	0	0	0	0
50	60	500mg q24h	1	1	1	1	0.941	0.007	0	0	0	0	0	0	0	0
50	70	500mg q24h	1	1	1	1	0.836	0.001	0	0	0	0	0	0	0	0
50	80	500mg q24h	1	1	1	1	0.722	0.001	0	0	0	0	0	0	0	0
50	90	500mg q24h	1	1	1	1	0.589	0.001	0	0	0	0	0	0	0	0
50	100	500mg q24h	1	1	1	1	0.464	0.001	0	0	0	0	0	0	0	0
50	110	500mg q24h	1	1	1	1	0.328	0.001	0	0	0	0	0	0	0	0
50	120	500mg q24h	1	1	1	1	0.276	0.001	0	0	0	0	0	0	0	0
50	CVVHD	500mg q24h	1	1	1	0.996	0.063	0	0	0	0	0	0	0	0	0
50	CVVHDF	500mg q24h	1	1	1	1	0.972	0.015	0	0	0	0	0	0	0	0.001
50	10	400mg q48h	1	1	1	1	0.948	0.007	0	0	0	0	0	0	0	0.001
50	20	400mg q48h	1	1	1	1	0.327	0.001	0	0	0	0	0	0	0	0
50	30	400mg q48h	1	1	1	0.988	0.035	0	0	0	0	0	0	0	0	0
50	40	400mg q24h	1	1	1	1	0.941	0.007	0	0	0	0	0	0	0	0.001
50	50	400mg q24h	1	1	1	1	0.783	0.001	0	0	0	0	0	0	0	0
50	60	400mg q24h	1	1	1	1	0.589	0.001	0	0	0	0	0	0	0	0
50	70	400mg q24h	1	1	1	1	0.385	0.001	0	0	0	0	0	0	0	0
50	80	400mg q24h	1	1	1	1	0.227	0.001	0	0	0	0	0	0	0	0
50	90	400mg q24h	1	1	1	1	0.123	0	0	0	0	0	0	0	0	0
50	100	400mg q24h	1	1	1	0.996	0.073	0	0	0	0	0	0	0	0	0
50	110	400mg q24h	1	1	1	0.992	0.039	0	0	0	0	0	0	0	0	0
50	120	400mg q24h	1	1	1	0.987	0.031	0	0	0	0	0	0	0	0	0
50	CVVHD	400mg q24h	1	1	1	0.891	0.002	0	0	0	0	0	0	0	0	0
50	CVVHDF	400mg q24h	1	1	1	1	0.721	0.001	0	0	0	0	0	0	0	0.001
50	10	350mg q48h	1	1	1	1	0.782	0.001	0	0	0	0	0	0	0	0.001
50	20	350mg q48h	1	1	1	0.999	0.1	0	0	0	0	0	0	0	0	0
50	30	350mg q48h	1	1	1	0.928	0.006	0	0	0	0	0	0	0	0	0
50	40	350mg q24h	1	1	1	1	0.758	0.001	0	0	0	0	0	0	0	0.001
50	50	350mg q24h	1	1	1	1	0.509	0.001	0	0	0	0	0	0	0	0
50	60	350mg q24h	1	1	1	1	0.277	0.001	0	0	0	0	0	0	0	0
50	70	350mg q24h	1	1	1	1	0.128	0	0	0	0	0	0	0	0	0
50	80	350mg q24h	1	1	1	0.996	0.062	0	0	0	0	0	0	0	0	0
50	90	350mg q24h	1	1	1	0.987	0.03	0	0	0	0	0	0	0	0	0
50	100	350mg q24h	1	1	1	0.968	0.013	0	0	0	0	0	0	0	0	0
50	110	350mg q24h	1	1	1	0.942	0.007	0	0	0	0	0	0	0	0	0
50	120	350mg q24h	1	1	1	0.922	0.004	0	0	0	0	0	0	0	0	0
50	CVVHD	350mg q24h	1	1	1	0.689	0.001	0	0	0	0	0	0	0	0	0
50	CVVHDF	350mg q24h	1	1	1	1	0.422	0.001	0	0	0	0	0	0	0	0
50	IHD 0-24H	350mg q24h	N/A	N/A	N/A	N/A	N/A	0.598	N/A	N/A	N/A	N/A	N/A	N/A	N/A	N/A
50	IHD 24-48H	350mg q24h	N/A	N/A	N/A	N/A	N/A	0.006	N/A	N/A	N/A	N/A	N/A	N/A	N/A	0.001
50	10	300mg q48h	1	1	1	1	0.459	0.001	0	0	0	0	0	0	0	0
50	20	300mg q48h	1	1	1	0.972	0.017	0	0	0	0	0	0	0	0	0
50	30	300mg q48h	1	1	1	0.706	0.001	0	0	0	0	0	0	0	0	0
50	40	300mg q24h	1	1	1	1	0.434	0.001	0	0	0	0	0	0	0	0
50	50	300mg q24h	1	1	1	1	0.173	0	0	0	0	0	0	0	0	0
50	60	300mg q24h	1	1	1	0.996	0.065	0	0	0	0	0	0	0	0	0
50	70	300mg q24h	1	1	1	0.983	0.023	0	0	0	0	0	0	0	0	0
50	80	300mg q24h	1	1	1	0.957	0.008	0	0	0	0	0	0	0	0	0
50	90	300mg q24h	1	1	1	0.898	0.002	0	0	0	0	0	0	0	0	0
50	100	300mg q24h	1	1	1	0.824	0.001	0	0	0	0	0	0	0	0	0
50	110	300mg q24h	1	1	1	0.726	0.001	0	0	0	0	0	0	0	0	0
50	120	300mg q24h	1	1	1	0.695	0.001	0	0	0	0	0	0	0	0	0
50	CVVHD	300mg q24h	1	1	1	0.332	0.001	0	0	0	0	0	0	0	0	0
50	CVVHDF	300mg q24h	1	1	1	1	0.122	0	0	0	0	0	0	0	0	0
50	IHD 0-24H	300mg q24h	N/A	N/A	N/A	N/A	N/A	0.386	N/A	N/A	N/A	N/A	N/A	N/A	N/A	N/A
50	IHD 24-48H	300mg q24h	N/A	N/A	N/A	N/A	N/A	1e-06	N/A	N/A	N/A	N/A	N/A	N/A	N/A	0.001
60	10	700mg q48h	1	1	1	1	1	0.897	0.002	0	0	0	0	0	0	0.052
60	20	700mg q48h	1	1	1	1	1	0.159	0	0	0	0	0	0	0	0.001
60	30	700mg q48h	1	1	1	1	0.968	0.015	0	0	0	0	0	0	0	0.001
60	40	700mg q24h	1	1	1	1	1	0.849	0.001	0	0	0	0	0	0	0.029
60	50	700mg q24h	1	1	1	1	1	0.645	0.001	0	0	0	0	0	0	0.006
60	60	700mg q24h	1	1	1	1	1	0.433	0.001	0	0	0	0	0	0	0.001
60	70	700mg q24h	1	1	1	1	1	0.231	0.001	0	0	0	0	0	0	0.001
60	80	700mg q24h	1	1	1	1	1	0.127	0	0	0	0	0	0	0	0
60	90	700mg q24h	1	1	1	1	0.996	0.064	0	0	0	0	0	0	0	0
60	100	700mg q24h	1	1	1	1	0.989	0.032	0	0	0	0	0	0	0	0
60	110	700mg q24h	1	1	1	1	0.972	0.016	0	0	0	0	0	0	0	0
60	120	700mg q24h	1	1	1	1	0.957	0.008	0	0	0	0	0	0	0	0
60	CVVHD	700mg q24h	1	1	1	1	0.687	0.001	0	0	0	0	0	0	0	0
60	CVVHDF	700mg q24h	1	1	1	1	1	0.422	0.001	0	0	0	0	0	0	0.005
60	10	600mg q48h	1	1	1	1	1	0.65	0.001	0	0	0	0	0	0	0.017
60	20	600mg q48h	1	1	1	1	0.988	0.031	0	0	0	0	0	0	0	0.001
60	30	600mg q48h	1	1	1	1	0.824	0.001	0	0	0	0	0	0	0	0
60	40	600mg q24h	1	1	1	1	1	0.585	0.001	0	0	0	0	0	0	0.009
60	50	600mg q24h	1	1	1	1	1	0.283	0.001	0	0	0	0	0	0	0.003
60	60	600mg q24h	1	1	1	1	1	0.126	0	0	0	0	0	0	0	0.001
60	70	600mg q24h	1	1	1	1	0.993	0.052	0	0	0	0	0	0	0	0.001
60	80	600mg q24h	1	1	1	1	0.983	0.023	0	0	0	0	0	0	0	0
60	90	600mg q24h	1	1	1	1	0.957	0.008	0	0	0	0	0	0	0	0
60	100	600mg q24h	1	1	1	1	0.909	0.002	0	0	0	0	0	0	0	0
60	110	600mg q24h	1	1	1	1	0.838	0.001	0	0	0	0	0	0	0	0
60	120	600mg q24h	1	1	1	1	0.778	0.001	0	0	0	0	0	0	0	0
60	CVVHD	600mg q24h	1	1	1	1	0.332	0.001	0	0	0	0	0	0	0	0
60	CVVHDF	600mg q24h	1	1	1	1	1	0.123	0	0	0	0	0	0	0	0.001
60	10	500mg q48h	1	1	1	1	1	0.228	0.001	0	0	0	0	0	0	0.003
60	20	500mg q48h	1	1	1	1	0.855	0.002	0	0	0	0	0	0	0	0
60	30	500mg q48h	1	1	1	1	0.471	0.001	0	0	0	0	0	0	0	0
60	40	500mg q24h	1	1	1	1	1	0.175	0	0	0	0	0	0	0	0.001
60	50	500mg q24h	1	1	1	1	0.993	0.049	0	0	0	0	0	0	0	0.002
60	60	500mg q24h	1	1	1	1	0.972	0.015	0	0	0	0	0	0	0	0
60	70	500mg q24h	1	1	1	1	0.922	0.004	0	0	0	0	0	0	0	0
60	80	500mg q24h	1	1	1	1	0.836	0.001	0	0	0	0	0	0	0	0
60	90	500mg q24h	1	1	1	1	0.722	0.001	0	0	0	0	0	0	0	0
60	100	500mg q24h	1	1	1	1	0.611	0.001	0	0	0	0	0	0	0	0
60	110	500mg q24h	1	1	1	1	0.492	0.001	0	0	0	0	0	0	0	0
60	120	500mg q24h	1	1	1	1	0.379	0.001	0	0	0	0	0	0	0	0
60	CVVHD	500mg q24h	1	1	1	0.996	0.064	0	0	0	0	0	0	0	0	0
60	CVVHDF	500mg q24h	1	1	1	1	0.972	0.014	0	0	0	0	0	0	0	0.001
60	IHD 0-24H	500mg q24h	N/A	N/A	N/A	N/A	N/A	0.88	N/A	N/A	N/A	N/A	N/A	N/A	N/A	N/A
60	IHD 24-48H	500mg q24h	N/A	N/A	N/A	N/A	N/A	0.169	N/A	N/A	N/A	N/A	N/A	N/A	N/A	0.049
60	10	480mg q48h	1	1	1	1	1	0.16	0	0	0	0	0	0	0	0.001
60	20	480mg q48h	1	1	1	1	0.805	0.001	0	0	0	0	0	0	0	0
60	30	480mg q48h	1	1	1	1	0.37	0.001	0	0	0	0	0	0	0	0
60	40	480mg q24h	1	1	1	1	1	0.119	0	0	0	0	0	0	0	0.001
60	50	480mg q24h	1	1	1	1	0.989	0.031	0	0	0	0	0	0	0	0.001
60	60	480mg q24h	1	1	1	1	0.957	0.008	0	0	0	0	0	0	0	0
60	70	480mg q24h	1	1	1	1	0.862	0.002	0	0	0	0	0	0	0	0
60	80	480mg q24h	1	1	1	1	0.78	0.001	0	0	0	0	0	0	0	0
60	90	480mg q24h	1	1	1	1	0.647	0.001	0	0	0	0	0	0	0	0
60	100	480mg q24h	1	1	1	1	0.51	0.001	0	0	0	0	0	0	0	0
60	110	480mg q24h	1	1	1	1	0.392	0.001	0	0	0	0	0	0	0	0
60	120	480mg q24h	1	1	1	1	0.285	0.001	0	0	0	0	0	0	0	0
60	CVVHD	480mg q24h	1	1	1	0.992	0.039	0	0	0	0	0	0	0	0	0
60	CVVHDF	480mg q24h	1	1	1	1	0.957	0.008	0	0	0	0	0	0	0	0.001
60	10	360mg q48h	1	1	1	1	0.925	0.005	0	0	0	0	0	0	0	0
60	20	360mg q48h	1	1	1	1	0.205	0.001	0	0	0	0	0	0	0	0
60	30	360mg q48h	1	1	1	0.979	0.021	0	0	0	0	0	0	0	0	0
60	40	360mg q24h	1	1	1	1	0.891	0.002	0	0	0	0	0	0	0	0.001
60	50	360mg q24h	1	1	1	1	0.701	0.001	0	0	0	0	0	0	0	0
60	60	360mg q24h	1	1	1	1	0.496	0.001	0	0	0	0	0	0	0	0
60	70	360mg q24h	1	1	1	1	0.293	0.001	0	0	0	0	0	0	0	0
60	80	360mg q24h	1	1	1	1	0.164	0	0	0	0	0	0	0	0	0
60	90	360mg q24h	1	1	1	0.998	0.085	0	0	0	0	0	0	0	0	0
60	100	360mg q24h	1	1	1	0.993	0.043	0	0	0	0	0	0	0	0	0
60	110	360mg q24h	1	1	1	0.984	0.023	0	0	0	0	0	0	0	0	0
60	120	360mg q24h	1	1	1	0.968	0.012	0	0	0	0	0	0	0	0	0
60	CVVHD	360mg q24h	1	1	1	0.728	0.001	0	0	0	0	0	0	0	0	0
60	CVVHDF	360mg q24h	1	1	1	1	0.493	0.001	0	0	0	0	0	0	0	0
60	IHD 0-24H	360mg q24h	N/A	N/A	N/A	N/A	N/A	0.639	N/A	N/A	N/A	N/A	N/A	N/A	N/A	N/A
60	IHD 24-48H	360mg q24h	N/A	N/A	N/A	N/A	N/A	0.01	N/A	N/A	N/A	N/A	N/A	N/A	N/A	0.001
70	10	700mg q48h	1	1	1	1	1	0.928	0.006	0	0	0	0	0	0	0.083
70	20	700mg q48h	1	1	1	1	1	0.282	0.001	0	0	0	0	0	0	0.001
70	30	700mg q48h	1	1	1	1	0.988	0.031	0	0	0	0	0	0	0	0
70	40	700mg q24h	1	1	1	1	1	0.922	0.003	0	0	0	0	0	0	0.068
70	50	700mg q24h	1	1	1	1	1	0.751	0.001	0	0	0	0	0	0	0.015
70	60	700mg q24h	1	1	1	1	1	0.547	0.001	0	0	0	0	0	0	0.005
70	70	700mg q24h	1	1	1	1	1	0.359	0.001	0	0	0	0	0	0	0.002
70	80	700mg q24h	1	1	1	1	1	0.205	0.001	0	0	0	0	0	0	0.001
70	90	700mg q24h	1	1	1	1	1	0.108	0	0	0	0	0	0	0	0.001
70	100	700mg q24h	1	1	1	1	0.995	0.06	0	0	0	0	0	0	0	0
70	110	700mg q24h	1	1	1	1	0.991	0.034	0	0	0	0	0	0	0	0
70	120	700mg q24h	1	1	1	1	0.977	0.018	0	0	0	0	0	0	0	0
70	CVVHD	700mg q24h	1	1	1	1	0.689	0.001	0	0	0	0	0	0	0	0
70	CVVHDF	700mg q24h	1	1	1	1	1	0.423	0.001	0	0	0	0	0	0	0.007
70	10	560mg q48h	1	1	1	1	1	0.562	0.001	0	0	0	0	0	0	0.016
70	20	560mg q48h	1	1	1	1	0.988	0.031	0	0	0	0	0	0	0	0.001
70	30	560mg q48h	1	1	1	1	0.807	0.001	0	0	0	0	0	0	0	0
70	40	560mg q24h	1	1	1	1	1	0.54	0.001	0	0	0	0	0	0	0.008
70	50	560mg q24h	1	1	1	1	1	0.269	0.001	0	0	0	0	0	0	0.004
70	60	560mg q24h	1	1	1	1	1	0.101	0	0	0	0	0	0	0	0.001
70	70	560mg q24h	1	1	1	1	0.993	0.043	0	0	0	0	0	0	0	0.001
70	80	560mg q24h	1	1	1	1	0.976	0.018	0	0	0	0	0	0	0	0
70	90	560mg q24h	1	1	1	1	0.95	0.007	0	0	0	0	0	0	0	0
70	100	560mg q24h	1	1	1	1	0.883	0.002	0	0	0	0	0	0	0	0
70	110	560mg q24h	1	1	1	1	0.818	0.001	0	0	0	0	0	0	0	0
70	120	560mg q24h	1	1	1	1	0.735	0.001	0	0	0	0	0	0	0	0
70	CVVHD	560mg q24h	1	1	1	1	0.186	0.001	0	0	0	0	0	0	0	0
70	CVVHDF	560mg q24h	1	1	1	1	0.996	0.06	0	0	0	0	0	0	0	0.001
70	10	500mg q48h	1	1	1	1	1	0.294	0.001	0	0	0	0	0	0	0.005
70	20	500mg q48h	1	1	1	1	0.944	0.007	0	0	0	0	0	0	0	0.001
70	30	500mg q48h	1	1	1	1	0.592	0.001	0	0	0	0	0	0	0	0
70	40	500mg q24h	1	1	1	1	1	0.272	0.001	0	0	0	0	0	0	0.003
70	50	500mg q24h	1	1	1	1	0.998	0.093	0	0	0	0	0	0	0	0.002
70	60	500mg q24h	1	1	1	1	0.988	0.031	0	0	0	0	0	0	0	0.001
70	70	500mg q24h	1	1	1	1	0.959	0.008	0	0	0	0	0	0	0	0.001
70	80	500mg q24h	1	1	1	1	0.905	0.002	0	0	0	0	0	0	0	0
70	90	500mg q24h	1	1	1	1	0.813	0.001	0	0	0	0	0	0	0	0
70	100	500mg q24h	1	1	1	1	0.715	0.001	0	0	0	0	0	0	0	0
70	110	500mg q24h	1	1	1	1	0.618	0.001	0	0	0	0	0	0	0	0
70	120	500mg q24h	1	1	1	1	0.502	0.001	0	0	0	0	0	0	0	0
70	CVVHD	500mg q24h	1	1	1	0.995	0.064	0	0	0	0	0	0	0	0	0
70	CVVHDF	500mg q24h	1	1	1	1	0.972	0.013	0	0	0	0	0	0	0	0
70	IHD 0-24H	500mg q24h	N/A	N/A	N/A	N/A	N/A	0.88	N/A	N/A	N/A	N/A	N/A	N/A	N/A	N/A
70	IHD 24-48H	500mg q24h	N/A	N/A	N/A	N/A	N/A	0.169	N/A	N/A	N/A	N/A	N/A	N/A	N/A	0.049
70	10	420mg q48h	1	1	1	1	0.994	0.059	0	0	0	0	0	0	0	0.001
70	20	420mg q48h	1	1	1	1	0.7	0.001	0	0	0	0	0	0	0	0
70	30	420mg q48h	1	1	1	1	0.207	0.001	0	0	0	0	0	0	0	0
70	40	420mg q24h	1	1	1	1	0.993	0.049	0	0	0	0	0	0	0	0.001
70	50	420mg q24h	1	1	1	1	0.963	0.009	0	0	0	0	0	0	0	0
70	60	420mg q24h	1	1	1	1	0.864	0.002	0	0	0	0	0	0	0	0.001
70	70	420mg q24h	1	1	1	1	0.755	0.001	0	0	0	0	0	0	0	0
70	80	420mg q24h	1	1	1	1	0.621	0.001	0	0	0	0	0	0	0	0
70	90	420mg q24h	1	1	1	1	0.463	0.001	0	0	0	0	0	0	0	0
70	100	420mg q24h	1	1	1	1	0.323	0.001	0	0	0	0	0	0	0	0
70	110	420mg q24h	1	1	1	1	0.22	0.001	0	0	0	0	0	0	0	0
70	120	420mg q24h	1	1	1	1	0.146	0	0	0	0	0	0	0	0	0
70	CVVHD	420mg q24h	1	1	1	0.947	0.007	0	0	0	0	0	0	0	0	0
70	CVVHDF	420mg q24h	1	1	1	1	0.802	0.001	0	0	0	0	0	0	0	0
70	IHD 0-24H	420mg q24h	N/A	N/A	N/A	N/A	N/A	0.787	N/A	N/A	N/A	N/A	N/A	N/A	N/A	N/A
70	IHD 24-48H	420mg q24h	N/A	N/A	N/A	N/A	N/A	0.035	N/A	N/A	N/A	N/A	N/A	N/A	N/A	0.01
80	10	800mg q48h	1	1	1	1	1	0.996	0.07	0	0	0	0	0	0	0.335
80	20	800mg q48h	1	1	1	1	1	0.7	0.001	0	0	0	0	0	0	0.009
80	30	800mg q48h	1	1	1	1	1	0.198	0.001	0	0	0	0	0	0	0.002
80	40	800mg q24h	1	1	1	1	1	0.993	0.043	0	0	0	0	0	0	0.246
80	50	800mg q24h	1	1	1	1	1	0.959	0.008	0	0	0	0	0	0	0.097
80	60	800mg q24h	1	1	1	1	1	0.868	0.002	0	0	0	0	0	0	0.04
80	70	800mg q24h	1	1	1	1	1	0.743	0.001	0	0	0	0	0	0	0.016
80	80	800mg q24h	1	1	1	1	1	0.596	0.001	0	0	0	0	0	0	0.005
80	90	800mg q24h	1	1	1	1	1	0.458	0.001	0	0	0	0	0	0	0.002
80	100	800mg q24h	1	1	1	1	1	0.31	0.001	0	0	0	0	0	0	0.001
80	110	800mg q24h	1	1	1	1	1	0.211	0.001	0	0	0	0	0	0	0.001
80	120	800mg q24h	1	1	1	1	1	0.134	0	0	0	0	0	0	0	0.001
80	CVVHD	800mg q24h	1	1	1	1	0.889	0.002	0	0	0	0	0	0	0	0
80	CVVHDF	800mg q24h	1	1	1	1	1	0.719	0.001	0	0	0	0	0	0	0.01
80	10	700mg q48h	1	1	1	1	1	0.968	0.011	0	0	0	0	0	0	0.199
80	20	700mg q48h	1	1	1	1	1	0.396	0.001	0	0	0	0	0	0	0.003
80	30	700mg q48h	1	1	1	1	0.993	0.056	0	0	0	0	0	0	0	0
80	40	700mg q24h	1	1	1	1	1	0.957	0.007	0	0	0	0	0	0	0.122
80	50	700mg q24h	1	1	1	1	1	0.82	0.001	0	0	0	0	0	0	0.047
80	60	700mg q24h	1	1	1	1	1	0.663	0.001	0	0	0	0	0	0	0.015
80	70	700mg q24h	1	1	1	1	1	0.468	0.001	0	0	0	0	0	0	0.003
80	80	700mg q24h	1	1	1	1	1	0.285	0.001	0	0	0	0	0	0	0.001
80	90	700mg q24h	1	1	1	1	1	0.166	0	0	0	0	0	0	0	0.001
80	100	700mg q24h	1	1	1	1	0.999	0.098	0	0	0	0	0	0	0	0.001
80	110	700mg q24h	1	1	1	1	0.994	0.059	0	0	0	0	0	0	0	0.001
80	120	700mg q24h	1	1	1	1	0.989	0.032	0	0	0	0	0	0	0	0.001
80	CVVHD	700mg q24h	1	1	1	1	0.689	0.001	0	0	0	0	0	0	0	0
80	CVVHDF	700mg q24h	1	1	1	1	1	0.42	0.001	0	0	0	0	0	0	0.002
80	10	640mg q48h	1	1	1	1	1	0.907	0.002	0	0	0	0	0	0	0.131
80	20	640mg q48h	1	1	1	1	1	0.205	0.001	0	0	0	0	0	0	0.002
80	30	640mg q48h	1	1	1	1	0.973	0.018	0	0	0	0	0	0	0	0
80	40	640mg q24h	1	1	1	1	1	0.852	0.001	0	0	0	0	0	0	0.076
80	50	640mg q24h	1	1	1	1	1	0.669	0.001	0	0	0	0	0	0	0.029
80	60	640mg q24h	1	1	1	1	1	0.455	0.001	0	0	0	0	0	0	0.004
80	70	640mg q24h	1	1	1	1	1	0.261	0.001	0	0	0	0	0	0	0.002
80	80	640mg q24h	1	1	1	1	1	0.128	0	0	0	0	0	0	0	0.001
80	90	640mg q24h	1	1	1	1	0.997	0.071	0	0	0	0	0	0	0	0.001
80	100	640mg q24h	1	1	1	1	0.992	0.039	0	0	0	0	0	0	0	0.001
80	110	640mg q24h	1	1	1	1	0.978	0.019	0	0	0	0	0	0	0	0.001
80	120	640mg q24h	1	1	1	1	0.957	0.008	0	0	0	0	0	0	0	0.001
80	CVVHD	640mg q24h	1	1	1	1	0.489	0.001	0	0	0	0	0	0	0	0
80	CVVHDF	640mg q24h	1	1	1	1	1	0.225	0.001	0	0	0	0	0	0	0.001
80	10	500mg q48h	1	1	1	1	1	0.455	0.001	0	0	0	0	0	0	0.024
80	20	500mg q48h	1	1	1	1	0.968	0.012	0	0	0	0	0	0	0	0.001
80	30	500mg q48h	1	1	1	1	0.695	0.001	0	0	0	0	0	0	0	0
80	40	500mg q24h	1	1	1	1	1	0.368	0.001	0	0	0	0	0	0	0.013
80	50	500mg q24h	1	1	1	1	1	0.14	0	0	0	0	0	0	0	0.001
80	60	500mg q24h	1	1	1	1	0.994	0.054	0	0	0	0	0	0	0	0.001
80	70	500mg q24h	1	1	1	1	0.978	0.019	0	0	0	0	0	0	0	0.001
80	80	500mg q24h	1	1	1	1	0.947	0.007	0	0	0	0	0	0	0	0.001
80	90	500mg q24h	1	1	1	1	0.871	0.002	0	0	0	0	0	0	0	0
80	100	500mg q24h	1	1	1	1	0.792	0.001	0	0	0	0	0	0	0	0
80	110	500mg q24h	1	1	1	1	0.707	0.001	0	0	0	0	0	0	0	0
80	120	500mg q24h	1	1	1	1	0.602	0.001	0	0	0	0	0	0	0	0
80	CVVHD	500mg q24h	1	1	1	0.996	0.064	0	0	0	0	0	0	0	0	0
80	CVVHDF	500mg q24h	1	1	1	1	0.972	0.014	0	0	0	0	0	0	0	0.001
80	IHD 0-24H	500mg q24h	N/A	N/A	N/A	N/A	N/A	0.911	N/A	N/A	N/A	N/A	N/A	N/A	N/A	N/A
80	IHD 24-48H	500mg q24h	N/A	N/A	N/A	N/A	N/A	0.208	N/A	N/A	N/A	N/A	N/A	N/A	N/A	0.083
80	10	480mg q48h	1	1	1	1	1	0.356	0.001	0	0	0	0	0	0	0.017
80	20	480mg q48h	1	1	1	1	0.95	0.007	0	0	0	0	0	0	0	0.001
80	30	480mg q48h	1	1	1	1	0.612	0.001	0	0	0	0	0	0	0	0
80	40	480mg q24h	1	1	1	1	1	0.272	0.001	0	0	0	0	0	0	0.007
80	50	480mg q24h	1	1	1	1	0.998	0.093	0	0	0	0	0	0	0	0.001
80	60	480mg q24h	1	1	1	1	0.991	0.032	0	0	0	0	0	0	0	0.001
80	70	480mg q24h	1	1	1	1	0.961	0.009	0	0	0	0	0	0	0	0.001
80	80	480mg q24h	1	1	1	1	0.905	0.002	0	0	0	0	0	0	0	0.001
80	90	480mg q24h	1	1	1	1	0.821	0.001	0	0	0	0	0	0	0	0
80	100	480mg q24h	1	1	1	1	0.722	0.001	0	0	0	0	0	0	0	0
80	110	480mg q24h	1	1	1	1	0.63	0.001	0	0	0	0	0	0	0	0
80	120	480mg q24h	1	1	1	1	0.509	0.001	0	0	0	0	0	0	0	0
80	CVVHD	480mg q24h	1	1	1	0.993	0.039	0	0	0	0	0	0	0	0	0
80	CVVHDF	480mg q24h	1	1	1	1	0.957	0.008	0	0	0	0	0	0	0	0.001
80	IHD 0-24H	480mg q24h	N/A	N/A	N/A	N/A	N/A	0.867	N/A	N/A	N/A	N/A	N/A	N/A	N/A	N/A
80	IHD 24-48H	480mg q24h	N/A	N/A	N/A	N/A	N/A	0.136	N/A	N/A	N/A	N/A	N/A	N/A	N/A	0.049
80	10	1000mg q48h	1	1	1	1	1	1	0.455	0.001	0	0	0	0	0	0.606
80	20	1000mg q48h	1	1	1	1	1	0.968	0.012	0	0	0	0	0	0	0.051
80	30	1000mg q48h	1	1	1	1	1	0.695	0.001	0	0	0	0	0	0	0.004
80	40	1000mg q24h	1	1	1	1	1	1	0.368	0.001	0	0	0	0	0	0.505
80	50	1000mg q24h	1	1	1	1	1	1	0.14	0	0	0	0	0	0	0.279
80	60	1000mg q24h	1	1	1	1	1	0.994	0.054	0	0	0	0	0	0	0.134
80	70	1000mg q24h	1	1	1	1	1	0.978	0.019	0	0	0	0	0	0	0.07
80	80	1000mg q24h	1	1	1	1	1	0.947	0.007	0	0	0	0	0	0	0.023
80	90	1000mg q24h	1	1	1	1	1	0.871	0.002	0	0	0	0	0	0	0.01
80	100	1000mg q24h	1	1	1	1	1	0.792	0.001	0	0	0	0	0	0	0.006
80	110	1000mg q24h	1	1	1	1	1	0.707	0.001	0	0	0	0	0	0	0.006
80	120	1000mg q24h	1	1	1	1	1	0.602	0.001	0	0	0	0	0	0	0.002
80	CVVHD	1000mg q24h	1	1	1	1	0.996	0.064	0	0	0	0	0	0	0	0
80	CVVHDF	1000mg q24h	1	1	1	1	1	0.972	0.014	0	0	0	0	0	0	0.053
90	10	900mg q48h	1	1	1	1	1	1	0.253	0.001	0	0	0	0	0	0.587
90	20	900mg q48h	1	1	1	1	1	0.923	0.005	0	0	0	0	0	0	0.051
90	30	900mg q48h	1	1	1	1	1	0.549	0.001	0	0	0	0	0	0	0.005
90	40	900mg q24h	1	1	1	1	1	1	0.212	0.001	0	0	0	0	0	0.516
90	50	900mg q24h	1	1	1	1	1	0.996	0.069	0	0	0	0	0	0	0.263
90	60	900mg q24h	1	1	1	1	1	0.982	0.021	0	0	0	0	0	0	0.123
90	70	900mg q24h	1	1	1	1	1	0.955	0.007	0	0	0	0	0	0	0.064
90	80	900mg q24h	1	1	1	1	1	0.855	0.002	0	0	0	0	0	0	0.02
90	90	900mg q24h	1	1	1	1	1	0.782	0.001	0	0	0	0	0	0	0.011
90	100	900mg q24h	1	1	1	1	1	0.674	0.001	0	0	0	0	0	0	0.005
90	110	900mg q24h	1	1	1	1	1	0.562	0.001	0	0	0	0	0	0	0.002
90	120	900mg q24h	1	1	1	1	1	0.452	0.001	0	0	0	0	0	0	0.001
90	CVVHD	900mg q24h	1	1	1	1	0.974	0.018	0	0	0	0	0	0	0	0.001
90	CVVHDF	900mg q24h	1	1	1	1	1	0.898	0.002	0	0	0	0	0	0	0.073
90	10	720mg q48h	1	1	1	1	1	0.985	0.024	0	0	0	0	0	0	0.309
90	20	720mg q48h	1	1	1	1	1	0.548	0.001	0	0	0	0	0	0	0.015
90	30	720mg q48h	1	1	1	1	1	0.104	0	0	0	0	0	0	0	0.001
90	40	720mg q24h	1	1	1	1	1	0.978	0.019	0	0	0	0	0	0	0.254
90	50	720mg q24h	1	1	1	1	1	0.904	0.002	0	0	0	0	0	0	0.096
90	60	720mg q24h	1	1	1	1	1	0.77	0.001	0	0	0	0	0	0	0.033
90	70	720mg q24h	1	1	1	1	1	0.63	0.001	0	0	0	0	0	0	0.017
90	80	720mg q24h	1	1	1	1	1	0.434	0.001	0	0	0	0	0	0	0.001
90	90	720mg q24h	1	1	1	1	1	0.294	0.001	0	0	0	0	0	0	0.003
90	100	720mg q24h	1	1	1	1	1	0.176	0	0	0	0	0	0	0	0.001
90	110	720mg q24h	1	1	1	1	1	0.106	0	0	0	0	0	0	0	0
90	120	720mg q24h	1	1	1	1	0.996	0.07	0	0	0	0	0	0	0	0
90	CVVHD	720mg q24h	1	1	1	1	0.729	0.001	0	0	0	0	0	0	0	0
90	CVVHDF	720mg q24h	1	1	1	1	1	0.493	0.001	0	0	0	0	0	0	0.018
90	10	700mg q48h	1	1	1	1	1	0.975	0.018	0	0	0	0	0	0	0.279
90	20	700mg q48h	1	1	1	1	1	0.481	0.001	0	0	0	0	0	0	0.014
90	30	700mg q48h	1	1	1	1	0.998	0.082	0	0	0	0	0	0	0	0.001
90	40	700mg q24h	1	1	1	1	1	0.968	0.011	0	0	0	0	0	0	0.226
90	50	700mg q24h	1	1	1	1	1	0.859	0.001	0	0	0	0	0	0	0.08
90	60	700mg q24h	1	1	1	1	1	0.717	0.001	0	0	0	0	0	0	0.027
90	70	700mg q24h	1	1	1	1	1	0.562	0.001	0	0	0	0	0	0	0.015
90	80	700mg q24h	1	1	1	1	1	0.366	0.001	0	0	0	0	0	0	0.001
90	90	700mg q24h	1	1	1	1	1	0.232	0.001	0	0	0	0	0	0	0.003
90	100	700mg q24h	1	1	1	1	1	0.135	0	0	0	0	0	0	0	0.001
90	110	700mg q24h	1	1	1	1	0.998	0.084	0	0	0	0	0	0	0	0
90	120	700mg q24h	1	1	1	1	0.993	0.05	0	0	0	0	0	0	0	0
90	CVVHD	700mg q24h	1	1	1	1	0.689	0.001	0	0	0	0	0	0	0	0
90	CVVHDF	700mg q24h	1	1	1	1	1	0.42	0.001	0	0	0	0	0	0	0.015
90	IHD 0-24H	700mg q24h	N/A	N/A	N/A	N/A	N/A	0.965	N/A	N/A	N/A	N/A	N/A	N/A	N/A	N/A
90	IHD 24-48H	700mg q24h	N/A	N/A	N/A	N/A	N/A	0.641	N/A	N/A	N/A	N/A	N/A	N/A	N/A	0.0295
90	10	540mg q48h	1	1	1	1	1	0.673	0.001	0	0	0	0	0	0	0.06
90	20	540mg q48h	1	1	1	1	0.994	0.056	0	0	0	0	0	0	0	0.001
90	30	540mg q48h	1	1	1	1	0.867	0.002	0	0	0	0	0	0	0	0
90	40	540mg q24h	1	1	1	1	1	0.631	0.001	0	0	0	0	0	0	0.04
90	50	540mg q24h	1	1	1	1	1	0.352	0.001	0	0	0	0	0	0	0.005
90	60	540mg q24h	1	1	1	1	1	0.158	0	0	0	0	0	0	0	0.002
90	70	540mg q24h	1	1	1	1	0.998	0.075	0	0	0	0	0	0	0	0.001
90	80	540mg q24h	1	1	1	1	0.988	0.031	0	0	0	0	0	0	0	0.001
90	90	540mg q24h	1	1	1	1	0.968	0.013	0	0	0	0	0	0	0	0.001
90	100	540mg q24h	1	1	1	1	0.935	0.006	0	0	0	0	0	0	0	0
90	110	540mg q24h	1	1	1	1	0.875	0.002	0	0	0	0	0	0	0	0
90	120	540mg q24h	1	1	1	1	0.813	0.001	0	0	0	0	0	0	0	0
90	CVVHD	540mg q24h	1	1	1	1	0.137	0	0	0	0	0	0	0	0	0
90	CVVHDF	540mg q24h	1	1	1	1	0.993	0.039	0	0	0	0	0	0	0	0.002
90	IHD 0-24H	540mg q24h	N/A	N/A	N/A	N/A	N/A	0.913	N/A	N/A	N/A	N/A	N/A	N/A	N/A	N/A
90	IHD 24-48H	540mg q24h	N/A	N/A	N/A	N/A	N/A	0.264	N/A	N/A	N/A	N/A	N/A	N/A	N/A	0.098
90	10	1000mg q48h	1	1	1	1	1	1	0.493	0.001	0	0	0	0	0	0.688
90	20	1000mg q48h	1	1	1	1	1	0.979	0.021	0	0	0	0	0	0	0.092
90	30	1000mg q48h	1	1	1	1	1	0.759	0.001	0	0	0	0	0	0	0.011
90	40	1000mg q24h	1	1	1	1	1	1	0.453	0.001	0	0	0	0	0	0.636
90	50	1000mg q24h	1	1	1	1	1	1	0.182	0	0	0	0	0	0	0.375
90	60	1000mg q24h	1	1	1	1	1	0.998	0.075	0	0	0	0	0	0	0.21
90	70	1000mg q24h	1	1	1	1	1	0.99	0.032	0	0	0	0	0	0	0.111
90	80	1000mg q24h	1	1	1	1	1	0.961	0.008	0	0	0	0	0	0	0.049
90	90	1000mg q24h	1	1	1	1	1	0.922	0.004	0	0	0	0	0	0	0.03
90	100	1000mg q24h	1	1	1	1	1	0.841	0.001	0	0	0	0	0	0	0.014
90	110	1000mg q24h	1	1	1	1	1	0.775	0.001	0	0	0	0	0	0	0.005
90	120	1000mg q24h	1	1	1	1	1	0.688	0.001	0	0	0	0	0	0	0.003
90	CVVHD	1000mg q24h	1	1	1	1	0.996	0.062	0	0	0	0	0	0	0	0.001
90	CVVHDF	1000mg q24h	1	1	1	1	1	0.972	0.014	0	0	0	0	0	0	0.14
100	10	800mg q48h	1	1	1	1	1	0.993	0.047	0	0	0	0	0	0	0.362
100	20	800mg q48h	1	1	1	1	1	0.658	0.001	0	0	0	0	0	0	0.016
100	30	800mg q48h	1	1	1	1	1	0.16	0	0	0	0	0	0	0	0
100	40	800mg q24h	1	1	1	1	1	0.993	0.039	0	0	0	0	0	0	0.308
100	50	800mg q24h	1	1	1	1	1	0.953	0.007	0	0	0	0	0	0	0.113
100	60	800mg q24h	1	1	1	1	1	0.841	0.001	0	0	0	0	0	0	0.049
100	70	800mg q24h	1	1	1	1	1	0.702	0.001	0	0	0	0	0	0	0.019
100	80	800mg q24h	1	1	1	1	1	0.551	0.001	0	0	0	0	0	0	0.011
100	90	800mg q24h	1	1	1	1	1	0.393	0.001	0	0	0	0	0	0	0.004
100	100	800mg q24h	1	1	1	1	1	0.272	0.001	0	0	0	0	0	0	0.001
100	110	800mg q24h	1	1	1	1	1	0.166	0	0	0	0	0	0	0	0.002
100	120	800mg q24h	1	1	1	1	1	0.107	0	0	0	0	0	0	0	0.001
100	CVVHD	800mg q24h	1	1	1	1	0.89	0.002	0	0	0	0	0	0	0	0
100	CVVHDF	800mg q24h	1	1	1	1	0.89	0.002	0	0	0	0	0	0	0	0.038
100	10	700mg q48h	1	1	1	1	1	0.957	0.008	0	0	0	0	0	0	0.2
100	20	700mg q48h	1	1	1	1	1	0.35	0.001	0	0	0	0	0	0	0.003
100	30	700mg q48h	1	1	1	1	0.992	0.039	0	0	0	0	0	0	0	0
100	40	700mg q24h	1	1	1	1	1	0.947	0.007	0	0	0	0	0	0	0.172
100	50	700mg q24h	1	1	1	1	1	0.787	0.001	0	0	0	0	0	0	0.04
100	60	700mg q24h	1	1	1	1	1	0.609	0.001	0	0	0	0	0	0	0.017
100	70	700mg q24h	1	1	1	1	1	0.395	0.001	0	0	0	0	0	0	0.006
100	80	700mg q24h	1	1	1	1	1	0.243	0.001	0	0	0	0	0	0	0.002
100	90	700mg q24h	1	1	1	1	1	0.134	0	0	0	0	0	0	0	0.001
100	100	700mg q24h	1	1	1	1	0.998	0.076	0	0	0	0	0	0	0	0.001
100	110	700mg q24h	1	1	1	1	0.993	0.042	0	0	0	0	0	0	0	0
100	120	700mg q24h	1	1	1	1	0.984	0.025	0	0	0	0	0	0	0	0.001
100	CVVHD	700mg q24h	1	1	1	1	0.69	0.001	0	0	0	0	0	0	0	0
100	CVVHDF	700mg q24h	1	1	1	1	0.689	0.001	0	0	0	0	0	0	0	0.016
100	IHD 0-24H	700mg q24h	N/A	N/A	N/A	N/A	N/A	0.965	N/A	N/A	N/A	N/A	N/A	N/A	N/A	N/A
100	IHD 24-48H	700mg q24h	N/A	N/A	N/A	N/A	N/A	0.641	N/A	N/A	N/A	N/A	N/A	N/A	N/A	0.295
100	10	600mg q48h	1	1	1	1	1	0.769	0.001	0	0	0	0	0	0	0.085
100	20	600mg q48h	1	1	1	1	0.998	0.091	0	0	0	0	0	0	0	0.001
100	30	600mg q48h	1	1	1	1	0.924	0.006	0	0	0	0	0	0	0	0
100	40	600mg q24h	1	1	1	1	1	0.725	0.001	0	0	0	0	0	0	0.07
100	50	600mg q24h	1	1	1	1	1	0.472	0.001	0	0	0	0	0	0	0.012
100	60	600mg q24h	1	1	1	1	1	0.252	0.001	0	0	0	0	0	0	0.002
100	70	600mg q24h	1	1	1	1	1	0.111	0	0	0	0	0	0	0	0.001
100	80	600mg q24h	1	1	1	1	0.994	0.056	0	0	0	0	0	0	0	0.001
100	90	600mg q24h	1	1	1	1	0.984	0.023	0	0	0	0	0	0	0	0.001
100	100	600mg q24h	1	1	1	1	0.964	0.009	0	0	0	0	0	0	0	0.001
100	110	600mg q24h	1	1	1	1	0.932	0.006	0	0	0	0	0	0	0	0
100	120	600mg q24h	1	1	1	1	0.874	0.002	0	0	0	0	0	0	0	0
100	CVVHD	600mg q24h	1	1	1	1	0.333	0.001	0	0	0	0	0	0	0	0
100	CVVHDF	600mg q24h	1	1	1	1	0.333	0.001	0	0	0	0	0	0	0	0.008
100	IHD 0-24H	600mg q24h	N/A	N/A	N/A	N/A	N/A	0.94	N/A	N/A	N/A	N/A	N/A	N/A	N/A	N/A
100	IHD 24-48H	600mg q24h	N/A	N/A	N/A	N/A	N/A	0.426	N/A	N/A	N/A	N/A	N/A	N/A	N/A	0.175
100	10	1000mg q48h	1	1	1	1	1	1	0.369	0.001	0	0	0	0	0	0.626
100	20	1000mg q48h	1	1	1	1	1	0.957	0.008	0	0	0	0	0	0	0.066
100	30	1000mg q48h	1	1	1	1	1	0.644	0.001	0	0	0	0	0	0	0.002
100	40	1000mg q24h	1	1	1	1	1	1	0.327	0.001	0	0	0	0	0	0.574
100	50	1000mg q24h	1	1	1	1	1	1	0.11	0	0	0	0	0	0	0.321
100	60	1000mg q24h	1	1	1	1	1	0.993	0.039	0	0	0	0	0	0	0.148
100	70	1000mg q24h	1	1	1	1	1	0.968	0.011	0	0	0	0	0	0	0.074
100	80	1000mg q24h	1	1	1	1	1	0.925	0.004	0	0	0	0	0	0	0.03
100	90	1000mg q24h	1	1	1	1	1	0.841	0.001	0	0	0	0	0	0	0.021
100	100	1000mg q24h	1	1	1	1	1	0.754	0.001	0	0	0	0	0	0	0.009
100	110	1000mg q24h	1	1	1	1	1	0.667	0.001	0	0	0	0	0	0	0.003
100	120	1000mg q24h	1	1	1	1	1	0.562	0.001	0	0	0	0	0	0	0.002
100	CVVHD	1000mg q24h	1	1	1	1	0.996	0.064	0	0	0	0	0	0	0	0.001
100	CVVHDF	1000mg q24h	1	1	1	1	0.996	0.063	0	0	0	0	0	0	0	0.167
Table S2.
PTA	Probability of Target Attainment
MIC	Minimum Inhibitory Concentration
For IHD simulations, safety endpoint was assessed after the second dose of 6 mg/kg.
N/A	Not applicable
